# Supplementary material for: Overexpression of plasma membrane SUT1 in poplar alters lateral sucrose partitioning in stem and promotes leaf necrosis
Source: Plant Direct. 2025 Mar 12;9(3):e70023. doi: 10.1002/pld3.70023 (PMC11897725; doi:10.1002/pld3.70023)
Supplement: Supplementary file 3 — Dataset S1. List of differentially expressed genes based on RNA‐Seq. [file PLD3-9-e70023-s002.xlsx]

## Sheet: Dataset1
Supplemental Dataset S1. List of diffrentially expressed genes based on RNA-Seq. List of gene models, their expression values (FPKM average by group), statistical significance (log-transformed fold-change [FC], P value and Q value) for six pairwise comparisons (LPI-5B, 5D, 15B, 15D, 25B and 25D) between WT and transgenics, Gini correlation coefficient (GCC) with SUT1, network group, and predicted…
Gene model	GCC vs. SUT1	Network group	miRNA prediction	LPI-5B (SUT1-OE/WT)			LPI-5D (SUT1-OE/WT)			LPI-15B (SUT1-OE/WT)			LPI-15D (SUT1-OE/WT)			LPI-25B (SUT1-OE/WT)			LPI-25D (SUT1-OE/WT)			Araport v11	Araport description	UniProt accession	UniProt description	LPI-5B avg FPKM			LPI-5D avg FPKM			LPI-15B avg FPKM			LPI-15D avg FPKM			LPI-25B avg FPKM			LPI-25D avg FPKM
				log(FC)	P	Q	log(FC)	P	Q	log(FC)	P	Q	log(FC)	P	Q	log(FC)	P	Q	log(FC)	P	Q					WT	OE8	OE12	WT	OE8	OE12	WT	OE8	OE12	WT	OE8	OE12	WT	OE8	OE12	WT	OE8	OE12
Potri.001G001600	-0.0224566			-0.359084	0.178388	0.762377	-0.454622	0.060823	0.626692	-0.227875	0.333727	0.905256	-0.454909	0.265826	0.754028	1.57076	2.10265e-05	0.00102568	1.21892	7.92556e-05	0.00233295	AT5G56350.1	Pyruvate kinase family protein	Q42954	Pyruvate kinase, cytosolic isozyme OS=Nicotiana tabacum PE=2 SV=1	79.5097	65.0779	52.6475	82.1809	57.9574	60.3529	87.7271	92.0551	62.8581	132.323	134.097	59.293	29.0346	99.3603	75.4499	30.9678	84.929	67.3185
Potri.001G002300	-0.332452			0.108208	0.803855	0.968475	-0.0285343	0.907527	0.9944	-0.499475	0.0482927	0.558886	0.362034	0.136507	0.625108	-0.323949	0.285825	0.63832	-0.841695	0.002871	0.0348877	AT5G56460.1	Protein kinase superfamily protein	Q9FM85	Probable receptor-like protein kinase At5g56460 OS=Arabidopsis thaliana GN=At5g56460 PE=1 SV=1	4.97269	4.44314	6.56319	7.94145	6.72292	8.62445	10.8325	8.55211	7.05587	7.01715	10.4388	7.72037	8.82371	8.30563	6.00374	12.7307	7.55193	5.09395
Potri.001G002400	0.152589			0.218984	0.793072	NA	0.0781779	0.899565	0.994219	1.15293	0.0086011	0.265072	0.874188	0.0327959	0.36741	0.453116	0.288267	0.639609	1.62761	7.47699e-06	0.0003505	AT5G64810.1	WRKY DNA-binding protein 51		NA	1.3568	1.59194	1.72887	2.21661	1.43513	3.10512	3.61449	5.22228	9.86737	3.45063	5.41938	7.37915	6.56576	7.68244	10.4458	2.7822	7.88953	9.08016
Potri.001G004100	0.276332			-1.02554	0.0445462	0.587921	-0.224054	0.368523	0.925149	-0.0303883	0.919308	0.993298	0.460245	0.136153	0.624761	1.5051	0.000138776	0.00449128	1.5153	1.59995e-06	9.97843e-05	AT5G56540.1	arabinogalactan protein 14			604.4	343.366	206.456	221.835	207.861	167.572	66.1865	72.5372	59.1741	36.3304	61.4791	38.7862	18.3144	61.9787	43.4599	10.9456	34.0917	33.4172
Potri.001G004300	0.118436			1.02839	0.00217885	0.276063	0.331254	0.104038	0.727376	-0.132478	0.590423	0.96176	0.237489	0.33852	0.80494	0.224559	0.392382	0.731119	-0.164473	0.638468	0.85461	AT4G26310.1	elongation factor P (EF-P) family protein	Q2G6X5	Elongation factor P OS=Novosphingobium aromaticivorans (strain DSM 12444) GN=efp PE=3 SV=1	4.64318	9.23729	9.31286	9.37011	12.2476	11.1071	12.0435	12.2117	9.93464	8.41675	9.00137	10.9021	7.41332	8.86471	8.64335	8.33035	6.82495	6.45782
Potri.001G005900	-0.386384			-0.0731077	0.795173	0.96737	-0.0195087	0.866402	0.989495	-0.108731	0.475369	0.93887	0.0278136	0.840697	0.974761	-0.669586	1.13934e-05	0.000614267	-0.57071	1.60104e-05	0.000648915	AT4G25650.1	ACD1-like protein	Q8W496	Protochlorophyllide-dependent translocon component 52, chloroplastic OS=Arabidopsis thaliana GN=PTC52 PE=2 SV=1	43.7651	39.8203	40.4986	45.4244	42.7646	45.8868	56.6701	56.6634	49.3112	55.9719	58.4935	56.0853	76.275	49.6393	47.5865	80.2129	53.7623	58.8788
Potri.001G006700	-0.125557			-0.435449	0.363408	0.857314	-0.240473	0.496777	0.95479	0.104554	0.710695	0.976792	-0.410651	0.121208	0.601231	1.97369	6.9765e-09	1.38558e-06	1.97857	3.44014e-09	5.56015e-07	AT1G55320.1	acyl-activating enzyme 18	Q84P17	Probable acyl-activating enzyme 18, peroxisomal OS=Arabidopsis thaliana GN=AAE18 PE=2 SV=1	14.929	9.33962	12.8867	16.1398	12.8282	14.1218	34.9371	39.9201	35.6319	44.9838	35.1431	32.736	9.56372	36.7671	39.3961	7.90685	33.0403	30.4177
Potri.001G009800	0.0825218			0.481609	0.113293	0.704604	0.185662	0.389454	0.931853	0.0626214	0.778756	0.983071	0.372875	0.0955543	0.557432	-0.590656	0.00167596	0.0285049	-0.587177	0.000469586	0.00897601	AT2G34860.2	DnaJ/Hsp40 cysteine-rich domain superfamily protein		NA	14.7014	19.194	20.6687	19.8107	22.7944	21.8232	20.6456	26.026	18.4279	19.4292	30.6905	19.7772	28.4898	20.3212	17.8987	30.0313	19.9445	22.2677
Potri.001G011000	0.510717			0.992388	0.0085709	0.423259	0.40674	0.160557	0.806712	1.99739	4.895e-06	0.00147775	1.21198	0.0608078	0.467098	4.94347	9.50992e-09	1.76786e-06	4.79383	3.92391e-16	5.16877e-13	AT3G49120.1	peroxidase CB	P00433	Peroxidase C1A OS=Armoracia rusticana GN=PRXC1A PE=1 SV=2	84.9052	175.398	143.294	100.544	146.395	117.396	6.99373	15.6305	36.0051	12.8766	18.1053	41.7262	1.28224	32.0737	49.1566	1.58899	36.4999	57.2774
Potri.001G011200	0.532349			1.29205	0.000487493	0.160069	0.499315	0.0523458	0.601075	1.14235	0.010541	0.291983	1.27268	0.0106748	0.213508	5.13182	4.81164e-09	1.02576e-06	4.61085	7.29849e-11	1.94221e-08	AT3G49120.1	peroxidase CB	P00433	Peroxidase C1A OS=Armoracia rusticana GN=PRXC1A PE=1 SV=2	12.5095	30.1819	29.5367	21.4489	34.2479	25.9225	3.37104	4.47436	9.36438	3.12521	4.84209	10.3354	0.308183	13.1814	9.9715	0.397406	10.0578	10.7317
Potri.001G011300	0.52765			1.16102	7.6954e-05	0.0527656	0.609801	0.0175082	0.392367	0.347622	0.374979	0.91489	0.15998	0.767386	0.959346	3.82191	1.88489e-07	2.10573e-05	4.05682	3.76391e-09	5.97351e-07	AT3G49120.1	peroxidase CB	P00433	Peroxidase C1A OS=Armoracia rusticana GN=PRXC1A PE=1 SV=2	8.23557	19.8641	15.1178	10.9045	19.4894	13.5937	2.29527	2.32251	3.28164	2.87648	2.87239	3.61452	0.380987	5.60144	5.57872	0.307412	5.37722	5.03182
Potri.001G011700	0.033902			0.615036	0.0205168	0.524641	0.401517	0.0464769	0.576358	0.499533	0.000916916	0.0673994	0.737101	1.74398e-05	0.00302199	-0.159395	0.4762	0.78737	-0.298513	0.331662	0.646397	AT1G51110.1	Plastid-lipid associated protein PAP / fibrillin family protein	Q8LAP6	Probable plastid-lipid-associated protein 12, chloroplastic OS=Arabidopsis thaliana GN=PAP12 PE=2 SV=1	26.3628	35.5546	44.5729	38.5557	48.6967	52.0658	47.6423	68.1117	66.2764	41.0192	66.7504	70.6124	58.0792	47.3702	57.9589	62.6806	44.7216	54.8684
Potri.001G011800	-0.127534			0.280285	0.584936	0.925012	0.453866	0.261536	0.881361	0.232434	0.325338	0.900937	0.792587	0.00431774	0.130835	0.022659	0.930429	0.982387	0.391629	0.0480058	0.226165	AT5G19900.5	PRLI-interacting factor		NA	3.45891	2.9944	5.82949	4.7421	4.78139	7.98251	10.8675	11.7245	13.3333	6.84911	9.99659	13.8298	9.24268	8.29539	10.732	8.66773	10.845	11.0191
Potri.001G014400	0.292545			1.37808	0.00968858	0.443167	1.27665	0.00633562	0.244201	0.953393	0.00488412	0.190025	0.478311	0.222582	0.718982	1.20729	0.000382195	0.00967436	1.44375	9.43993e-06	0.000419384	AT5G60900.1	receptor-like protein kinase 1	Q39202	G-type lectin S-receptor-like serine/threonine-protein kinase RLK1 OS=Arabidopsis thaliana GN=RLK1 PE=2 SV=2	3.81986	6.25487	14.3526	4.7587	7.79552	14.9502	9.11669	9.64046	22.9655	11.5266	8.72904	23.5434	8.92987	16.6288	25.3192	7.07533	14.341	23.6038
Potri.001G015500	0.382906		ptc-miR397a(4)	0.971323	0.00391752	0.344078	0.155377	0.578453	0.964869	1.15664	0.00192548	0.110565	0.299598	0.469166	0.869874	2.31679	5.66587e-20	1.46286e-16	2.04433	2.60205e-06	0.00014858	AT3G45140.1	lipoxygenase 2	O24370	Linoleate 13S-lipoxygenase 2-1, chloroplastic OS=Solanum tuberosum GN=LOX2.1 PE=1 SV=1	30.0091	59.1182	52.5531	45.1186	54.1817	45.1296	46.6905	57.6457	134.499	78.3761	63.7062	129.826	32.609	177.816	151.783	37.1489	158.306	138.42
Potri.001G015600	0.236819		ptc-miR397a(4)	0.568026	0.10496	0.694528	0.12289	0.697385	0.979779	1.01901	0.00457988	0.183293	0.279114	0.502751	0.883405	2.32059	9.3768e-24	3.11269e-20	2.05175	1.72586e-06	0.00010529	AT3G45140.1	lipoxygenase 2	O24370	Linoleate 13S-lipoxygenase 2-1, chloroplastic OS=Solanum tuberosum GN=LOX2.1 PE=1 SV=1	17.1766	20.7327	30.3047	27.4607	33.362	25.706	30.3668	37.0443	77.5447	49.3901	39.0043	81.2273	20.5743	109.361	99.178	24.2277	103.431	89.3876
Potri.001G015700	-0.11973			-1.35867	0.00163569	0.244441	-0.473175	0.357733	0.922042	0.0416596	0.940507	0.995083	-0.675282	0.238638	0.733278	-0.637902	0.580547	NA	-0.205119	0.783506	0.924746	AT3G57880.4	Calcium-dependent lipid-binding (CaLB domain) plant phosphoribosyltransferase family protein	Q6DN14	Multiple C2 and transmembrane domain-containing protein 1 OS=Homo sapiens GN=MCTP1 PE=2 SV=2	10.0954	4.32054	3.00621	4.2372	4.13055	1.95167	0.666136	0.671123	0.657503	0.708064	0.523548	0.368711	0.440134	0.442403	0.122601	0.360204	0.336539	0.384217
Potri.001G016600	-0.244866			-0.212614	0.589051	0.925811	0.00265727	0.988158	0.999605	-0.124037	0.624233	0.968366	-0.186781	0.483219	0.874596	-0.901377	0.00101324	0.0196683	-0.764223	0.00384571	0.0422499	AT5G12900.1	DNA double-strand break repair RAD50 ATPase		NA	10.0237	7.3021	10.2896	13.1992	13.7503	12.4151	9.17583	10.32	7.03785	10.7347	10.9933	7.90588	12.1571	7.19541	5.96187	12.7038	8.39111	7.22268
Potri.001G017000	-0.0521116			1.4687	0.0671406	0.64457	0.892043	0.270088	0.884148	0.244902	0.441904	0.932032	0.301815	0.225774	0.721621	1.16811	0.000458091	0.0111462	0.196759	0.740409	0.906488	AT4G12070.1	hypothetical protein		NA	0.82511	2.19267	2.10832	0.805622	0.685962	2.25413	8.67077	8.10912	11.7547	5.59976	5.97283	7.92011	5.87863	10.9026	16.2936	8.29373	9.05205	7.9262
Potri.001G017900	0.458021			0.504949	0.109012	0.699336	0.912384	0.00754432	0.266221	0.0569085	0.866368	0.992221	-0.533876	0.161862	0.660312	1.86494	1.90152e-08	3.11331e-06	1.21195	0.0148588	0.106809	AT4G31980.1	PPPDE thiol peptidase family protein	Q9SD53	UPF0481 protein At3g47200 OS=Arabidopsis thaliana GN=At3g47200 PE=1 SV=1	61.4964	74.1823	101.392	44.6248	78.9702	87.8405	19.8061	12.3934	26.1191	19.9076	9.89813	17.7109	6.84346	27.4342	23.8314	6.31606	17.7461	9.67266
Potri.001G019100	-0.0674876			-0.901697	0.0464528	0.592676	-0.204162	0.541478	0.961012	-0.454961	0.100744	0.702002	-0.607587	0.00074752	0.0438264	0.272221	0.217806	0.567029	0.299161	0.224967	0.535371	AT1G63440.1	heavy metal atpase 5	Q9SH30	Putative copper-transporting ATPase HMA5 OS=Arabidopsis thaliana GN=HMA5 PE=2 SV=2	19.8494	9.19201	12.1345	15.4975	13.4397	13.2265	6.26892	4.20925	4.70866	7.38678	4.36474	5.3526	4.77449	6.12863	5.45079	4.42002	6.06247	5.67631
Potri.001G021300	-0.148968			-1.80192	0.00337491	0.32907	-0.19554	0.801687	0.986076	0.591811	0.751031	NA	-0.142435	0.919291	NA	-1.87274	0.483222	NA	1.18289	0.42114	NA					23.5915	7.74177	4.5432	6.26716	8.52178	2.41974	0.173815	0.256956	0.257016	0.416165	0.142702	0.613282	0.333836	0	0.117633	0.180112	0.386972	0.380777
Potri.001G022700	0.270357			-0.258426	0.279616	0.822008	-0.0791525	0.637755	0.971244	0.185376	0.222082	0.849838	-0.0076061	0.961056	0.995439	0.631025	0.0112298	0.1031	0.763577	0.000530045	0.00985465	AT3G08550.1	elongation defective 1 protein / ELD1 protein		NA	28.78	25.4485	20.0864	17.7198	17.1533	16.0688	13.4795	15.4317	15.0828	14.6689	13.8149	15.5066	9.24521	12.4932	16.4857	9.87778	14.8881	18.3876
Potri.001G024100	-0.0962872			-0.491488	0.216824	0.790876	-0.339308	0.156953	0.800923	0.255584	0.282713	0.882424	0.0294895	0.890677	0.983795	0.300869	0.194782	0.535901	0.603408	0.000175007	0.00418153	AT2G38800.1	Plant calmodulin-binding protein-like protein		NA	9.80439	5.69958	8.39801	8.2797	5.98135	6.96062	11.6049	10.7407	15.8798	12.82	11.3009	14.9821	15.544	17.8044	21.0741	12.7415	19.632	19.3801
Potri.001G024900	0.45809			0.805277	0.0796214	0.663409	0.434013	0.339321	0.915886	0.771541	0.0138092	0.333022	0.405649	0.354381	0.813701	3.04282	1.76949e-06	0.000132211	0.96329	0.0714091	0.286474	AT2G38750.1	annexin 4	Q9ZVJ6	Annexin D4 OS=Arabidopsis thaliana GN=ANN4 PE=2 SV=1	11.0741	21.4085	14.8476	6.25838	10.5592	6.28323	2.52874	3.4752	4.87065	2.71402	2.44789	4.79632	1.14978	13.2575	6.15132	1.91886	3.72124	4.16469
Potri.001G025300	0.478744			0.643354	0.0609936	0.632628	0.0779966	0.776082	0.985309	-0.0213526	0.934917	0.994915	-0.196889	0.496147	0.880169	0.807588	0.00446741	0.0553944	0.611642	0.0026618	0.0330623	AT2G47110.2	ubiquitin 6	P62981	Ubiquitin-40S ribosomal protein S27a OS=Solanum tuberosum GN=UBI3 PE=2 SV=2	25.9095	48.5379	25.3628	24.0725	30.0187	20.4732	13.3721	11.3324	14.53	19.2671	18.3909	15.4095	11.5719	20.4129	21.0506	12.608	20.4002	18.9326
Potri.001G027600	-0.159935			0.947009	0.00399915	0.344078	0.287155	0.268049	0.882432	0.162396	0.317615	0.899065	0.245867	0.115124	0.591961	-0.234481	0.205693	0.552077	-0.438746	0.0033891	0.0390235				NA	8.24875	15.3476	15.4328	13.6708	14.4125	18.5085	32.01	39.2976	33.1721	32.5701	41.5782	35.8657	31.388	26.7495	27.1966	38.9272	28.8262	27.9944
Potri.001G028400	0.249133			-0.0436691	0.851347	0.976022	-0.0171019	0.910086	0.9944	0.0812504	0.757284	0.980324	0.26044	0.355999	0.814049	0.454721	0.0199119	0.148299	0.721801	0.00152467	0.0219605	AT3G54390.1	sequence-specific DNA binding transcription factor		NA	27.7992	25.08	28.1449	29.2709	30.0621	27.3108	17.8084	16.2051	20.5585	17.2057	17.9879	23.3636	13.6086	19.942	17.9111	11.3141	18.6959	18.947
Potri.001G032400	-0.465406			-0.784692	0.171361	0.753882	-0.528366	0.243406	0.871916	-1.08151	0.231534	0.854441	-2.29718	0.0110525	0.218741	0.968057	0.0356141	0.21185	1.63651	0.000143741	0.00361686	AT1G68620.1	alpha/beta-Hydrolases superfamily protein	Q9SX25	Probable carboxylesterase 6 OS=Arabidopsis thaliana GN=CXE6 PE=2 SV=1	15.424	6.98572	10.8183	6.90386	4.51846	4.94589	33.2226	6.92583	21.5622	95.1308	7.78806	31.0449	16.2633	37.6623	26.8795	8.12284	26.8158	29.7141
Potri.001G033500	-0.315898			0.482236	0.149615	0.737258	0.321997	0.0881916	0.699106	-0.238102	0.212046	0.844066	0.047532	0.758004	0.958489	-0.483812	0.0259837	0.176529	-0.599056	0.000348848	0.00715763			O68283	2-dehydro-3-deoxy-phosphogluconate aldolase OS=Pseudomonas aeruginosa (strain ATCC 15692 / PAO1 / 1C / PRS 101 / LMG 12228) GN=eda PE=3 SV=2	5.98111	7.52255	8.93206	7.46249	9.8249	8.60028	15.2779	14.5017	11.7671	13.1233	13.5425	13.7415	14.9692	11.2885	10.288	17.564	11.4367	11.0552
Potri.001G033800	0.119765			0.0354799	0.924523	0.988553	0.346145	0.328391	0.91363	0.450509	0.0485306	0.560567	0.281805	0.271624	0.759283	0.681897	0.00644453	0.0711747	0.912898	0.000727228	0.0125139	AT2G03220.1	fucosyltransferase 1	Q9SWH5	Galactoside 2-alpha-L-fucosyltransferase OS=Arabidopsis thaliana GN=FUT1 PE=2 SV=2	3.5744	3.84818	3.26124	2.78601	2.92291	4.09148	4.78961	6.68868	6.30378	5.10364	5.34157	7.10538	5.44081	8.38667	9.40452	4.68214	7.14925	11.1964
Potri.001G036900	-0.299194			-0.691864	0.00174806	0.250015	-0.259848	0.416933	0.936154	-0.51008	0.0774261	0.643434	-0.536852	0.021375	0.30596	1.20586	1.55518e-05	0.000794224	1.19411	0.000260873	0.00569246	AT3G21240.1	4-coumarate:CoA ligase 2	O24145	4-coumarate--CoA ligase 1 OS=Nicotiana tabacum GN=4CL1 PE=2 SV=1	74.1232	47.2461	40.5635	34.733	24.6336	32.3779	94.8614	74.824	60.5851	74.47	50.4641	52.5295	17.5004	45.9891	35.9748	17.6303	44.7171	41.9649
Potri.001G041200	0.202982			1.17805	0.00437405	0.360326	0.485079	0.0280119	0.482788	0.363747	0.14779	0.776544	0.236204	0.332739	0.800323	-0.15111	0.555115	0.831303	-0.0318196	0.920756	0.976779	AT1G16080.1	nuclear protein		NA	5.6098	11.8723	13.509	9.26197	13.7445	12.0497	12.2714	15.9268	15.8202	12.7197	13.1547	16.8676	14.0504	12.9437	12.4762	13.1249	12.2338	12.1025
Potri.001G046700	-0.370265			-0.198738	0.60111	0.928393	-0.226478	0.294129	0.89607	-0.327641	0.204366	0.835489	-0.0608702	0.783613	0.965219	-0.782088	0.00441081	0.0549826	-0.500283	0.0131711	0.0981869	AT2G32070.1	Polynucleotidyl transferase%2C ribonuclease H-like superfamily protein	Q9SKZ2	Probable CCR4-associated factor 1 homolog 7 OS=Arabidopsis thaliana GN=CAF1-7 PE=2 SV=2	11.7763	8.03162	13.2014	13.1981	10.5635	11.6757	13.2195	12.1778	9.32742	12.312	13.0068	10.699	19.8782	13.1363	10.1612	16.9516	13.2285	12.0341
Potri.001G047200	0.0832082			-0.0225547	0.949344	0.992661	0.200787	0.507477	0.956066	0.321119	0.311108	0.895305	0.904589	0.000674889	0.0411511	0.494096	0.175795	0.508965	0.156171	0.624289	0.845706	AT1G76280.5	Tetratricopeptide repeat (TPR)-like superfamily protein	Q9SGQ6	Pentatricopeptide repeat-containing protein At1g76280 OS=Arabidopsis thaliana GN=At1g76280 PE=2 SV=2	3.50042	2.87872	4.08802	2.96273	3.02559	3.68861	3.91431	5.11779	4.7077	2.52204	4.03051	5.41572	3.03315	4.13	4.56983	4.49933	4.30573	4.26696
Potri.001G048900	0.1397			1.3004	0.0767441	0.659275	2.59658	0.00318453	0.170418	1.69666	8.28288e-05	0.0123297	1.01563	0.00804643	0.183361	1.76392	0.00400314	0.0516149	2.44666	3.41712e-10	7.25999e-08	AT1G15520.1	pleiotropic drug resistance 12	Q76CU2	Pleiotropic drug resistance protein 1 OS=Nicotiana tabacum GN=PDR1 PE=2 SV=1	0.251955	0.338472	0.86758	0.149439	0.409824	1.38415	3.7122	7.91319	14.6966	6.09952	7.71447	17.0467	6.85675	14.1606	33.1189	5.73725	21.4489	42.0987
Potri.001G049900	-0.207567			0.287333	0.522305	0.905266	-0.1062	0.563517	0.964869	-0.0890824	0.732758	0.978194	0.0924921	0.629163	0.925894	-0.632829	0.00208168	0.033406	-0.779646	2.86358e-05	0.00104056	AT4G13670.1	plastid transcriptionally active 5		NA	12.68	11.498	20.4851	28.044	25.2691	26.3336	19.8559	21.8661	16.4745	21.3021	26.2293	19.3315	22.3215	16.2001	12.924	29.6418	19.5719	14.9969
Potri.001G050100	0.1585			-0.489093	0.162195	0.746566	-0.340245	0.108991	0.730056	0.762102	0.0131489	0.323101	-0.308532	0.366349	0.818537	0.914707	0.0043099	0.054164	0.985719	0.000594203	0.0107001	AT2G02360.1	phloem protein 2-B10	Q9ZVQ6	F-box protein PP2-B10 OS=Arabidopsis thaliana GN=PP2B10 PE=1 SV=1	39.4895	26.0815	28.6312	19.7555	15.1869	15.7742	14.442	16.2046	29.9078	20.5787	11.4674	21.9054	14.9707	29.6504	27.6099	11.3951	19.5669	26.9838
Potri.001G051500	0.0676442			-0.410504	0.505686	0.901902	-0.763795	0.0594008	0.623197	-0.0959976	0.727345	0.978116	-0.518538	0.173969	0.669644	2.59471	2.95524e-09	6.71284e-07	3.0412	1.62514e-12	8.02292e-10	AT5G13930.1	Chalcone and stilbene synthase family protein	P48386	Chalcone synthase 1 OS=Camellia sinensis GN=CHS1 PE=2 SV=1	102.058	91.154	47.7998	98.6317	51.7058	62.3088	188.492	195.758	162.407	313.816	266.543	172.287	33.7872	209.775	203.577	22.7798	212.232	193.007
Potri.001G051600	-0.0794829			-0.572331	0.326973	0.844215	-1.03686	0.00715053	0.261678	-0.165997	0.507134	0.943721	-0.606637	0.107874	0.580602	2.68343	8.35365e-06	0.000476906	2.78705	1.5985e-09	2.7889e-07	AT5G13930.1	Chalcone and stilbene synthase family protein	P48386	Chalcone synthase 1 OS=Camellia sinensis GN=CHS1 PE=2 SV=1	961.934	779.809	384.281	897.423	389.204	470.031	1339.69	1340.17	1090.06	2129.67	1782.16	1019.49	205.994	1416.43	1256.95	165.795	1368.9	1106.29
Potri.001G052300	0.0258065			-0.865808	0.068366	0.647367	-0.535152	0.0596704	0.624414	-0.727271	0.0652146	0.620051	-1.165	0.00446337	0.133009	-0.310819	0.394731	0.732499	-0.341939	0.46477	0.748754	AT4G13710.1	Pectin lyase-like superfamily protein	Q944R1	Probable pectate lyase 15 OS=Arabidopsis thaliana GN=At4g13710 PE=2 SV=1	248.183	159.485	93.6094	87.5691	69.2717	50.2516	6.25252	4.50602	3.20624	6.44917	3.26211	2.4664	2.74132	2.26204	2.21847	2.05088	1.96138	1.09692
Potri.001G053600	-0.155814			0.314928	0.197079	0.775079	-0.117912	0.60777	0.967309	-0.182898	0.299925	0.891892	-0.457369	0.013283	0.242151	-0.686161	0.00167943	0.028527	-0.83828	7.78741e-06	0.000360561	AT4G13590.1	Uncharacterized protein family (UPF0016)	Q9T0H9	GDT1-like protein 2, chloroplastic OS=Arabidopsis thaliana GN=At4g13590 PE=1 SV=2	20.4905	25.2809	24.2206	29.0664	30.5548	22.6938	18.6151	18.0985	15.0545	23.443	18.7503	15.4296	22.3245	15.7145	12.3336	26.2347	15.9752	13.933
Potri.001G053700	0.139366			1.01647	0.00365323	0.336632	0.0473776	0.775431	0.984998	-0.0310189	0.878468	0.992221	-0.00298366	0.987549	0.998866	-0.384624	0.0931731	0.366215	-0.660208	0.00458892	0.0478982	AT2G33180.1	hypothetical protein		NA	14.9388	29.4766	28.8251	27.6563	29.1105	27.4458	26.1545	27.132	24.5321	27.6062	30.1039	25.26	29.9137	25.11	21.0172	33.7619	22.6471	19.331
Potri.001G054600	-0.12134		ptc-miR397a(0.5)	-1.34647	0.00202155	0.267775	-1.11777	0.0462689	NA	-1.34996	0.234993	NA	0.294934	0.905279	NA	1.97046	0.520107	NA	-1.66777	0.466426	NA	AT5G60020.1	laccase 17	Q9FJD5	Laccase-17 OS=Arabidopsis thaliana GN=LAC17 PE=2 SV=1	4.89965	1.85588	1.69651	1.09396	0.505109	0.508523	0.228721	0.0778497	0.107119	0.032962	0	0.0931473	0	0.153445	0	0.0990084	0.0372844	0
Potri.001G054800	-0.490454			0.502525	0.480875	0.89511	-0.648118	0.0935185	0.708212	-1.97482	1.696e-19	2.06344e-15	-1.48699	0.000122636	0.0121048	-1.8968	1.11919e-05	0.000607633	-1.38869	0.00377385	0.0417565	AT1G74110.1	cytochrome P450%2C family 78%2C subfamily A%2C polypeptide 10	O65012	Cytochrome P450 78A4 OS=Pinus radiata GN=CYP78A4 PE=2 SV=1	10.3053	13.634	14.1674	31.8032	14.7688	25.3691	183.155	53.2601	41.6639	214.92	105.35	48.282	201.495	69.1628	40.2612	238.622	129.989	58.1211
Potri.001G059900	-0.368527			0.0989644	0.724501	0.955675	-0.144088	0.395167	0.933258	-0.236779	0.325076	0.900937	-0.111953	0.647088	0.931381	-0.351233	0.154124	0.476754	-1.05435	0.00348756	0.0397232	AT5G13110.1	glucose-6-phosphate dehydrogenase 2	Q43793	Glucose-6-phosphate 1-dehydrogenase, chloroplastic OS=Nicotiana tabacum PE=2 SV=1	6.86336	7.51052	6.81744	7.98445	7.10712	7.17555	10.1664	10.1049	7.60088	10.8231	11.319	8.73545	11.2372	9.02862	8.80617	21.5158	9.98373	11.2774
Potri.001G060500	-0.0355921			-1.51189	0.00390268	0.344078	0.266301	0.573449	0.964869	0.577327	0.744131	NA	-1.91996	0.221323	NA	-1.25762	0.75691	NA	-1.01668	0.692319	NA	AT5G13140.1	Pollen Ole e 1 allergen and extensin family protein		NA	13.9702	4.68978	4.63998	3.00295	4.2215	2.97369	0.077205	0.108043	0.115584	0.231738	0	0.107057	0.0605571	0	0	0.0866485	0.0432276	0
Potri.001G062100	0.196826			-0.922346	0.0975935	0.686445	-0.0238474	0.91939	0.9944	0.330493	0.215992	0.845382	-0.142702	0.521971	0.889716	1.6902	2.19765e-07	2.3975e-05	1.56683	3.69605e-06	0.000195527					37.2918	23.5869	11.9929	12.5395	13.6404	10.8031	15.2721	18.481	19.3991	22.7249	21.414	19.9022	6.96278	21.5567	24.3933	5.94195	17.5047	18.0187
Potri.001G062500	0.236353			-0.0242537	0.958311	0.994029	-0.841201	0.141332	0.779234	0.118496	0.826998	0.988571	-0.675381	0.294365	0.774588	2.61213	5.23734e-06	0.000327151	3.45516	1.03692e-08	1.37969e-06	AT5G13220.1	jasmonate-zim-domain protein 10	Q93ZM9	Protein TIFY 9 OS=Arabidopsis thaliana GN=TIFY9 PE=1 SV=1	26.0622	33.2358	12.2722	16.2187	12.454	5.41258	3.52483	2.78487	4.40263	7.23368	3.70481	5.40591	1.55832	9.22462	9.32015	0.809811	7.85134	12.1095
Potri.001G063000	-0.284602			-0.551826	0.11153	0.702918	-0.897147	0.0600419	0.624933	-1.06332	0.0050631	0.193711	-1.95463	0.000677261	0.0411511	1.13921	0.272968	0.625015	0.274143	0.685226	0.877602	AT4G20970.1	basic helix-loop-helix (bHLH) DNA-binding superfamily protein	Q9FLI1	Transcription factor bHLH36 OS=Arabidopsis thaliana GN=BHLH36 PE=2 SV=1	7.62355	4.82648	5.54472	4.72244	2.54483	2.45519	5.02593	2.37178	2.31407	7.64193	1.00857	2.91373	1.13908	4.37951	0.696706	1.03824	1.57183	1.04734
Potri.001G063300	0.0875743			3.80624	0.00714389	NA	1.38903	0.0670978	0.646265	0.884914	0.00353674	0.157088	1.036	5.3497e-05	0.00707037	0.7593	0.0039267	0.0509582	0.60361	0.0935815	0.334111	AT1G07390.3	receptor like protein 1	Q9FL28	LRR receptor-like serine/threonine-protein kinase FLS2 OS=Arabidopsis thaliana GN=FLS2 PE=1 SV=1	0.0402998	0.442435	1.09336	0.550627	0.691928	2.12206	4.58646	6.9445	9.34818	4.20604	7.70623	9.56582	4.2792	7.07909	7.66658	5.9982	7.81169	7.31848
Potri.001G064100	0.07335			1.43643	0.293868	NA	2.4508	0.00793914	NA	1.21966	0.00176474	0.104481	1.28064	0.00141893	0.0667028	1.28785	0.000536818	0.0125656	0.934606	0.0224417	0.139541	AT1G58190.3	receptor like protein 9	Q9LVP0	Probable leucine-rich repeat receptor-like protein kinase At5g63930 OS=Arabidopsis thaliana GN=At5g63930 PE=1 SV=1	0.0938775	0.0957936	0.579316	0.127602	0.581047	0.810001	2.28302	3.84801	6.20144	1.90479	3.36458	5.91653	1.60699	3.74386	4.36314	2.52187	3.68803	4.56576
Potri.001G065300	-0.0965524			1.52473	0.0516116	0.613496	1.66795	0.0114542	0.327582	0.842038	0.00229003	0.122739	0.700388	0.0489322	0.432629	1.07285	0.00636904	0.0708121	0.679725	0.121502	0.386744	AT1G74190.1	receptor like protein 15	Q9ZPS9	Serine/threonine-protein kinase BRI1-like 2 OS=Arabidopsis thaliana GN=BRL2 PE=1 SV=1	0.311632	0.644587	1.46815	0.357785	0.633588	1.61553	3.44872	5.41494	6.67503	3.14382	3.42386	6.80915	2.40248	4.11363	6.28404	3.94729	5.51386	5.2872
Potri.001G065400	0.109132			2.20557	0.244802	NA	2.49709	0.0496323	NA	1.45672	0.000300802	0.0306252	1.53127	0.000104863	0.0108553	1.17441	0.0205473	0.151574	1.68069	0.00098455	0.0157678	AT1G58190.2	receptor like protein 9		NA	0.091013	0.406687	1.02652	0.355317	0.826694	2.94555	6.22043	9.84588	21.8354	5.42624	11.071	20.5	7.5887	13.4597	21.8228	5.895	14.2403	13.7011
Potri.001G066700	-0.38348			-0.26745	0.526287	0.906757	0.156618	0.57498	0.964869	-0.714181	0.00270918	0.134536	-0.0225708	0.947856	0.993572	-0.610125	0.0800633	0.336592	-0.526322	0.11497	0.375139	AT5G13290.2	Protein kinase superfamily protein	Q9LYU7	Inactive leucine-rich repeat receptor-like protein kinase CORYNE OS=Arabidopsis thaliana GN=CRN PE=1 SV=1	3.6434	2.86766	2.96668	2.32079	2.59673	2.51714	5.24039	3.0287	3.22698	3.51103	3.81047	3.07582	5.34624	4.20541	2.91655	4.64352	3.77101	2.817
Potri.001G068200	-0.100434			-0.331728	0.168419	0.75055	-0.00307011	0.986423	0.999605	0.161157	0.427703	0.928975	-0.354371	0.166225	0.662111	0.536368	0.0334636	0.204684	0.715701	0.00115129	0.0177684	AT5G13420.1	Aldolase-type TIM barrel family protein	A0LTY8	Transaldolase OS=Acidothermus cellulolyticus (strain ATCC 43068 / 11B) GN=tal PE=3 SV=1	30.2533	24.9579	20.395	15.3679	15.2664	14.9632	19.7657	18.8191	24.0877	25.6363	16.892	23.3296	18.9422	23.0881	32.7688	16.1274	23.7366	29.8296
Potri.001G071100	0.445863			0.141548	0.565334	0.917318	-0.000512484	0.997757	0.999968	0.167442	0.267788	0.874875	0.170161	0.235237	0.731446	0.592366	0.00185108	0.0307459	0.4286	0.00310173	0.0367258	AT1G09690.1	Translation protein SH3-like family protein	Q43291	60S ribosomal protein L21-1 OS=Arabidopsis thaliana GN=RPL21A PE=2 SV=2	194.516	232.869	170.7	157.438	173.613	138.192	120.917	131.012	138.477	139.494	157.713	157.453	130.094	188.133	210.137	136.964	180.293	203.745
Potri.001G072300	0.329629			-0.0993064	0.725521	0.955875	-0.00118187	0.99534	0.999925	0.199117	0.360204	0.914038	0.115682	0.634506	0.927223	1.07051	7.17858e-06	0.000419118	1.26168	3.88423e-12	1.62428e-09	AT5G47870.1	cobalt ion-binding protein		NA	36.8386	35.2514	29.9983	25.6158	25.2023	25.4739	27.9847	31.0319	32.5234	34.6404	38.3016	37.1778	21.282	42.6178	47.9293	15.9083	37.9083	39.9527
Potri.001G073100	0.394418			-0.0191975	0.974176	0.995671	-0.174397	0.797897	0.985989	1.43701	2.47807e-09	4.34443e-06	1.35802	1.9549e-05	0.00324334	0.826439	0.289249	0.64044	0.980671	0.0428553	0.211111	AT1G30820.1	CTP synthase family protein	Q54V77	CTP synthase OS=Dictyostelium discoideum GN=ctps PE=3 SV=1	24.2015	29.4354	14.4323	15.211	17.2188	9.19666	3.21868	8.18356	9.05611	3.03015	6.79201	8.84863	3.74287	4.85195	8.58689	3.07153	5.47519	6.85374
Potri.001G073300	-0.374013			0.174127	0.553058	0.91402	0.0378923	0.857294	0.988676	-0.409117	0.0758341	0.641165	-0.0674799	0.727482	0.951547	-0.364024	0.133142	0.443655	-0.72755	4.20694e-05	0.00142737	AT1G30825.1	Arp2/3 complex%2C 34 kD subunit p34-Arc	Q8WTM6	Probable actin-related protein 2/3 complex subunit 2 OS=Caenorhabditis elegans GN=arx-4 PE=2 SV=1	7.51606	7.961	8.40481	8.54558	8.10429	9.14888	12.1996	10.7523	7.92594	11.5892	11.5929	10.5424	13.4506	10.7817	10.2998	14.561	8.4016	9.61153
Potri.001G073900	-0.274005			-0.487745	0.332738	0.845096	-0.41306	0.422633	0.938354	-1.95857	1.0139e-09	2.05593e-06	-1.73933	0.000262018	0.0215406	-1.72719	0.0132622	0.11437	-2.0103	0.0147852	0.106365	AT4G20260.9	plasma-membrane associated cation-binding protein 1	Q0JPA6	Salt stress root protein RS1 OS=Oryza sativa subsp. japonica GN=Os01g0233000 PE=2 SV=1	33.1942	25.0271	20.1299	22.2646	17.5942	15.6677	26.7607	7.58709	6.41923	19.1217	7.94799	3.53519	52.7401	20.3584	11.9121	61.5105	22.1624	10.2556
Potri.001G074200	-0.0819347			0.752702	0.0207636	0.525582	0.0288194	0.858327	0.988827	-0.286648	0.245474	0.863391	-0.0933708	0.721228	0.950582	-0.850676	0.00228201	0.0357084	-0.748692	0.00796529	0.0700139	AT5G44650.1	death domain associated protein		NA	14.917	24.1969	24.5438	27.7945	29.2945	26.8954	29.668	30.1184	20.2667	29.9238	34.5742	21.7027	37.7036	24.6457	17.6645	36.8253	25.0603	20.671
Potri.001G074600	0.0866729			-0.448902	0.124704	0.715842	-0.385251	0.122268	0.753482	-0.709064	0.00266937	0.133474	-0.769353	0.000264273	0.0215406	-0.0425905	0.911552	0.976303	-0.963359	0.0285764	0.164126	AT5G44670.1	glycosyltransferase family protein (DUF23)		NA	85.1889	62.0198	58.607	81.4858	65.8009	57.8823	16.9743	10.9525	9.99979	15.6744	10.2443	8.14538	7.67075	9.16953	6.00338	12.3126	7.85748	5.57079
Potri.001G075600	0.144291			0.623577	0.215684	0.790542	0.912604	0.0117034	0.331835	0.864286	9.22798e-05	0.0131313	0.583894	0.00112757	0.0572299	1.08412	2.73098e-06	0.000188868	1.28965	7.26493e-10	1.47227e-07	AT1G30900.1	VACUOLAR SORTING RECEPTOR 6	Q9FYH7	Vacuolar-sorting receptor 6 OS=Arabidopsis thaliana GN=VSR6 PE=2 SV=3	5.90241	5.36573	13.9257	7.6083	10.2438	17.919	27.0976	42.1952	53.7493	31.6762	40.9977	54.3001	29.5881	52.1348	75.1445	26.1195	55.8128	73.1278
Potri.001G076600	0.132103			1.07248	0.00358211	0.334154	0.76258	0.000132581	0.0243748	0.268969	0.191523	0.828504	-0.0960553	0.722432	0.950763	1.1488	0.00143737	0.02538	0.742462	0.0523597	0.237954					9.2651	16.9946	22.1942	12.2556	18.6603	22.5578	28.8281	33.2285	35.3645	32.3079	23.7364	36.9727	16.8509	40.2545	35.599	17.4693	29.8394	23.5517
Potri.001G076700	0.235719			0.459431	0.160199	0.745342	0.669427	0.00022055	0.0333599	0.344789	0.156392	0.789053	0.051919	0.852471	0.976785	1.36576	0.000503457	0.0119133	1.19669	6.04684e-05	0.00190783					6.99528	8.25329	11.1618	7.55265	11.8923	11.9818	12.7887	13.1072	18.1601	13.9741	11.6392	17.4902	7.2695	20.6292	17.6379	7.12919	15.4378	15.5029
Potri.001G077900	0.243231			1.86097	0.00590095	0.377814	1.79216	0.000234885	0.0346567	0.831861	0.0218952	0.408713	0.0282154	0.926941	0.98974	1.19662	0.000292623	0.00806298	1.1734	0.000122081	0.00321621					1.0152	2.53887	5.5271	1.16035	2.75477	5.00031	5.66202	8.42139	10.9382	8.22619	6.68032	10.06	4.65591	11.1355	10.1386	4.50056	9.85216	10.4877
Potri.001G078400	0.173791			0.629235	0.201637	0.778789	-0.0651855	0.831026	0.987727	-0.121187	0.800531	0.984956	-0.631473	0.13172	0.616438	1.72667	0.00114163	0.0214802	1.91827	0.000112676	0.00305397					8.38976	13.1717	12.1929	11.6093	9.61928	12.2298	5.89231	4.65555	5.64493	15.0826	5.78008	13.6793	2.15096	7.8465	6.85971	2.47847	8.614	10.3916
Potri.001G081500	0.148614			-0.084194	0.859628	0.977385	-0.0661957	0.635748	0.971244	0.0468073	0.856829	0.991828	0.109525	0.611009	0.919533	-0.566985	0.00408252	0.0521813	-0.646994	0.000351053	0.00719623	AT1G31330.1	photosystem I subunit F	Q9SHE8	Photosystem I reaction center subunit III, chloroplastic OS=Arabidopsis thaliana GN=PSAF PE=1 SV=1	1427.54	1411.01	1122.87	1168.98	1105.18	1107.68	840.049	865.353	862.664	792.748	1012	703.773	1006.05	777.111	600.262	1035.01	726.522	633.28
Potri.001G082900	0.0971932			1.42072	0.0196486	0.521123	1.45612	0.0138524	0.358992	1.08584	0.000163521	0.0196008	0.828573	0.00292518	0.104655	0.817068	0.00360775	0.0482911	0.929086	0.00167296	0.0232949	AT1G56140.1	Leucine-rich repeat transmembrane protein kinase	C0LGH3	Probable LRR receptor-like serine/threonine-protein kinase At1g56140 OS=Arabidopsis thaliana GN=At1g56140 PE=1 SV=2	1.47843	2.56347	5.79716	1.81272	2.53707	7.23381	17.0392	29.3206	40.5055	18.1865	25.7286	39.1361	21.7229	30.3901	47.2567	21.2536	32.6222	38.8296
Potri.001G083900	-0.184203			0.192744	0.697073	0.952564	-0.682193	0.00102387	0.0857657	0.503311	0.1288	0.748169	0.67754	0.118398	0.597519	-1.27118	0.000362303	0.00933352	-1.27007	0.0025144	0.0318318	AT2G46660.1	cytochrome P450%2C family 78%2C subfamily A%2C polypeptide 6	O48927	Cytochrome P450 78A3 OS=Glycine max GN=CYP78A3 PE=2 SV=1	7.83159	9.74911	6.7965	10.9249	5.66605	7.73117	46.978	85.3552	53.5681	33.6922	75.9314	32.1874	125.832	66.6908	39.0398	123.35	61.9651	51.1852
Potri.001G084000	0.29804			-0.403287	0.346627	0.85042	-0.416888	0.193653	0.835221	0.425401	0.232701	0.854441	-0.0987986	0.791158	0.966588	1.53513	4.33519e-06	0.000278279	1.12459	0.00298559	0.0359105	AT1G64660.1	methionine gamma-lyase	P13254	Methionine gamma-lyase OS=Pseudomonas putida GN=mdeA PE=1 SV=2	99.2233	89.7389	47.1238	57.4264	52.5012	32.4294	23.8617	19.2946	40.3555	38.9001	26.898	45.9643	28.7386	72.1777	96.7574	36.1961	67.8811	93.8622
Potri.001G084400	-0.440237			-0.431166	0.22946	0.797474	-0.71642	0.00149811	0.106453	-0.413623	0.037249	0.510925	-0.451125	0.0138653	0.246753	-0.469855	0.00577769	0.0664027	-0.708584	0.00118797	0.0181854	AT4G24120.1	YELLOW STRIPE like 1	Q6R3L0	Metal-nicotianamine transporter YSL1 OS=Arabidopsis thaliana GN=YSL1 PE=2 SV=2	28.9001	19.4598	22.3555	34.1576	17.2241	23.8807	46.8586	35.4541	34.6532	50.6784	36.4058	37.9296	69.7131	52.8019	49.2686	74.587	49.0578	41.7057
Potri.001G084500	-0.323389			-0.107639	0.735753	0.957497	-0.108144	0.541551	0.961012	-0.237685	0.132844	0.753847	-0.0706757	0.717596	0.949988	-0.642775	0.000455608	0.0111208	-0.694568	2.01928e-05	0.000781174	AT4G24090.1	homer protein		NA	40.8183	38.2137	33.9209	37.0504	33.0652	35.0538	44.0731	39.9482	35.4468	40.624	44.7274	32.7963	49.1353	32.6357	31.0496	54.8479	35.1968	35.7615
Potri.001G086700	0.181323			0.362232	0.588911	0.925811	-0.59674	0.216009	0.853326	0.000433532	0.999027	0.999858	-0.346915	0.456871	0.862737	2.3943	5.18474e-05	0.00210258	2.18915	7.00054e-05	0.00212476	AT5G49330.1	myb domain protein 111	O22264	Transcription factor MYB12 OS=Arabidopsis thaliana GN=MYB12 PE=2 SV=1	6.99985	12.3899	3.36258	8.69513	6.46348	4.92653	10.8951	14.2856	8.37241	17.9251	18.7751	9.47817	2.2631	15.7393	8.73358	1.93883	11.5148	7.04152
Potri.001G087500	0.273901		ptc-miR397a(3.5)	-0.13666	0.582863	0.924297	0.0315414	0.903708	0.9944	0.188593	0.430313	0.929512	-0.0802278	0.775531	0.962737	0.958896	8.69796e-06	0.000491763	0.376373	0.241399	0.555769	AT5G42020.1	Heat shock protein 70 (Hsp 70) family protein	Q03685	Luminal-binding protein 5 OS=Nicotiana tabacum GN=BIP5 PE=2 SV=1	85.3188	75.4284	75.3216	71.2812	80.8291	63.5113	26.7942	26.2396	33.1813	38.0694	33.0984	39.1182	22.418	42.75	45.876	33.7803	42.2861	47.2903
Potri.001G088900	-0.348083			-1.66431	0.0217028	0.530378	-0.271835	0.630403	0.971244	-0.343698	0.503633	0.943536	-0.289115	0.517519	0.888943	-0.953146	0.0336027	0.205007	-1.07561	0.00319949	0.0374459	AT1G64500.1	Glutaredoxin family protein	Q9FLE8	Uncharacterized protein At5g39865 OS=Arabidopsis thaliana GN=At5g39865 PE=1 SV=1	3.6016	1.27277	0.766899	1.66399	0.907582	1.80604	2.65279	2.34993	1.81078	2.34569	1.76727	2.08166	6.62589	3.29339	3.64306	5.25037	2.98044	2.39146
Potri.001G090000	-0.337525			0.015864	0.982301	0.997447	-0.210456	0.620098	0.969797	-0.760054	0.0995854	0.700553	0.0622773	0.896677	0.985057	-1.42846	0.0637886	0.296155	-1.80784	0.00314722	0.0370978	AT2G19900.1	NADP-malic enzyme 1	P12628	NADP-dependent malic enzyme OS=Phaseolus vulgaris GN=ME1 PE=2 SV=1	5.16383	3.14935	7.93072	12.1328	10.9104	9.7362	11.8901	10.1594	4.76708	8.23491	9.2441	7.64528	9.97373	4.66608	2.74128	11.0364	3.09815	2.11643
Potri.001G091100	-0.0881094			1.1898	0.00246443	0.28871	-0.290051	0.261174	0.881024	0.0767332	0.704775	0.976281	0.0304881	0.911883	0.987089	-0.135108	0.634498	0.875341	-0.0817502	0.797212	0.930356	AT4G23895.4	Pleckstrin homology (PH) domain-containing protein		NA	3.60819	7.19031	9.48722	8.26255	7.29201	6.21514	10.6773	10.3313	11.9585	7.52234	7.01393	8.47395	9.32862	9.37802	7.64783	7.74501	7.01574	7.13207
Potri.001G091300	0.106958			0.157698	0.675718	0.944538	-0.159701	0.237572	0.86772	-0.0245387	0.905191	0.993298	-0.239996	0.222296	0.718753	-0.593133	0.00140735	0.0250787	-0.51492	0.0156529	0.110172	AT4G23890.1	NAD(P)H-quinone oxidoreductase subunit S		NA	103.832	117.112	103.287	127.439	113.657	112.24	69.6927	74.7449	63.9902	87.1271	83.3002	64.6932	86.3745	61.2636	54.7197	91.9633	75.1324	59.9778
Potri.001G092600	-0.23116			-0.368363	0.171619	0.754613	-0.516721	0.0392043	0.542513	-0.521462	0.0654447	0.620051	-0.997742	0.00725961	0.173757	0.445852	0.157996	0.482248	0.807828	0.00316762	0.0371884	AT5G41860.1	transmembrane protein			5.15623	3.66332	4.23438	4.3322	3.02439	2.97294	4.44469	2.57097	3.39032	6.9978	2.93755	4.07191	3.09082	4.7674	3.78813	2.67645	5.08981	4.82269
Potri.001G093100	-0.170586			2.53497	0.0416285	0.58257	0.432439	0.432566	0.9417	-0.173914	0.476717	0.939304	0.0572501	0.852431	0.976785	-0.304223	0.349563	0.695016	-0.830842	0.000553972	0.0101845					4.66389	24.814	25.9826	20.5604	20.7885	33.9758	86.4447	94.2999	64.0652	79.7944	104.555	61.9119	81.9877	81.2061	53.2807	108.636	72.418	55.8471
Potri.001G093300	-0.489			0.867903	0.0564244	0.621613	-0.602639	0.00404779	0.189428	-0.330852	0.144137	0.772993	-0.44354	0.0179642	0.280732	-0.605352	0.0227961	0.162255	-1.15723	7.79339e-09	1.08062e-06	AT4G27250.1	NAD(P)-binding Rossmann-fold superfamily protein	P51107	Dihydroflavonol-4-reductase OS=Solanum lycopersicum PE=2 SV=1	11.9717	15.7971	29.5291	46.8615	26.7767	34.221	47.2059	46.1248	31.4381	57.4266	47.0205	37.6995	47.4504	38.1189	24.9368	67.7247	34.0523	27.686
Potri.001G095300	0.130674			0.516637	0.101585	0.689852	0.134421	0.53215	0.958996	0.578864	0.0266358	0.442303	1.1448	3.10782e-05	0.00472086	-0.219826	0.518392	0.811379	-0.406827	0.335185	0.650302	AT3G61610.2	Galactose mutarotase-like superfamily protein	Q40784	Putative glucose-6-phosphate 1-epimerase OS=Cenchrus ciliaris PE=2 SV=1	5.90254	7.64656	8.9756	8.89516	10.6081	8.82469	10.8797	18.7228	14.5142	7.64981	19.8061	14.1972	13.2875	12.1222	10.9165	16.0473	12.2838	13.2971
Potri.001G099400	-0.163011		ptc-miR169i(5)	-0.702367	0.108918	0.699121	-1.11252	0.00158877	0.111517	0.0613353	0.894014	0.993298	-0.79303	0.0524738	0.445738	0.474457	0.352821	0.697566	0.828158	0.162779	0.450986	AT4G11280.1	1-aminocyclopropane-1-carboxylic acid (acc) synthase 6	P31531	1-aminocyclopropane-1-carboxylate synthase OS=Glycine max GN=ACS1 PE=2 SV=1	7.64129	5.2201	3.64438	7.53123	4.28818	2.66794	1.26547	1.26654	1.38137	2.54039	1.4422	1.4904	1.09065	1.60537	1.45759	1.05993	1.87465	2.24685
Potri.001G100100	0.455072			0.132027	0.835729	0.974117	0.181721	0.562895	0.964869	0.968786	0.0310139	0.469608	0.628174	0.0681077	0.490229	1.28055	0.000219108	0.00647762	1.21688	0.00193383	0.0260355	AT1G69230.2	SPIRAL1-like2	Q8LGD1	Protein SPIRAL1-like 5 OS=Arabidopsis thaliana GN=SP1L5 PE=2 SV=1	142.64	200.369	79.5909	50.4189	57.8326	54.9033	16.9664	28.7557	36.2955	14.5618	29.8261	15.3961	9.46913	24.1954	22.7614	6.87419	20.1699	12.5182
Potri.001G100700	0.133159			-0.406504	0.297293	0.83113	-0.21076	0.264952	0.88196	-0.137559	0.532142	0.948991	0.158427	0.497567	0.881156	0.924644	0.0142408	0.119809	0.983603	0.000473255	0.00902817	AT5G41460.1	transferring glycosyl group transferase (DUF604)		NA	18.3356	12.1453	15.4519	15.3156	13.8364	12.4182	6.70039	6.07532	6.03414	5.19299	5.90814	5.68721	2.10919	3.80927	4.56321	2.5487	5.22059	4.60975
Potri.001G101100	0.45627			-0.178493	0.546747	0.913248	0.148132	0.430987	0.94169	0.268982	0.156738	0.78976	-0.00456328	0.980829	0.998128	0.504829	0.0297027	0.190505	0.671967	0.00471295	0.0486249	AT1G63830.3	PLAC8 family protein		NA	20.3396	18.0912	15.9506	11.4323	13.2056	11.9174	9.314	10.0997	11.8684	10.52	9.8891	11.1189	9.42398	12.354	15.0661	7.28423	12.8545	11.5957
Potri.001G102200	0.393298			-0.376009	0.41657	0.876089	0.457787	0.0665509	0.643751	0.205971	0.49267	0.942359	0.513297	0.0733405	0.504901	0.396267	0.182309	0.518712	0.969954	1.91659e-05	0.000746536	AT5G52430.1	hydroxyproline-rich glycoprotein family protein	Q9SRE5	Uncharacterized protein At1g76660 OS=Arabidopsis thaliana GN=At1g76660 PE=1 SV=1	8.63949	6.89909	5.51779	3.3954	4.52904	4.65584	4.2248	4.19028	5.19784	3.85921	5.03963	6.01658	5.65644	6.17403	9.00611	4.14176	7.34645	9.02216
Potri.001G102400	0.382926			-0.31102	0.632438	0.935057	0.952265	0.023262	0.447705	1.9849	0.0255713	0.439426	0.458605	0.605825	0.917849	3.83063	4.54228e-05	0.00191212	3.94983	1.489e-08	1.86798e-06	AT4G11650.1	osmotin 34	P50700	Osmotin-like protein OSM34 OS=Arabidopsis thaliana GN=OSM34 PE=2 SV=2	54.1451	43.7197	39.2464	13.3245	23.0123	27.9536	18.6883	29.7573	103.415	42.1223	27.3946	88.7077	8.84834	102.559	152.947	5.145	67.5575	84.5354
Potri.001G104400	-0.418211			-0.607371	0.0560001	0.621613	-0.767496	0.00323674	0.171185	-0.297867	0.17371	0.809215	0.00917278	0.969925	0.996312	-0.558586	0.0129629	0.112479	-0.372141	0.0569155	0.251342	AT4G11570.2	Haloacid dehalogenase-like hydrolase (HAD) superfamily protein	Q9X0Y1	Phosphorylated carbohydrates phosphatase TM_1254 OS=Thermotoga maritima (strain ATCC 43589 / MSB8 / DSM 3109 / JCM 10099) GN=TM_1254 PE=1 SV=1	6.58205	4.08391	4.43227	11.1967	6.12097	6.88786	11.5104	10.2291	8.66508	10.2453	11.583	9.13944	14.1448	9.92531	9.58169	16.2503	12.9848	14.06
Potri.001G104900	0.279409			-0.122982	0.71783	0.954836	0.0459086	0.830463	0.987727	-0.274774	0.20104	0.834822	0.307978	0.17252	0.668111	0.861231	0.00166611	0.0283838	0.489058	0.0387758	0.197891	AT1G63470.1	AT hook motif DNA-binding family protein	Q9S7C9	Putative DNA-binding protein ESCAROLA OS=Arabidopsis thaliana GN=ESC PE=2 SV=1	12.6537	12.8914	8.71646	8.96456	9.65746	8.69983	5.76402	4.54862	4.87093	4.13425	5.01358	5.20211	2.75727	5.58329	4.64294	3.16287	4.0353	5.0139
Potri.001G105900	-0.643557	defense		-1.32955	0.000748546	0.181728	-1.2789	9.133e-08	7.83578e-05	-0.40069	0.121928	0.739332	-0.536099	0.0349641	0.376919	-0.326112	0.171476	0.502754	-1.00873	0.00183679	0.0250726	AT3G48990.1	AMP-dependent synthetase and ligase family protein	Q9SMT7	4-coumarate--CoA ligase-like 10 OS=Arabidopsis thaliana GN=4CLL10 PE=2 SV=1	17.4553	7.48287	5.45539	11.568	5.18254	4.30807	13.5213	11.2447	9.40543	15.9942	11.4896	10.6679	15.2422	11.0093	13.6167	27.7571	12.4371	17.5233
Potri.001G107600	0.0283462			0.559371	0.487197	0.896737	1.11666	0.169723	0.816022	0.535872	0.48171	0.939304	-0.132881	0.876882	0.981307	1.37652	0.102116	0.386092	2.21339	5.01654e-07	3.83075e-05	AT4G11650.1	osmotin 34	P50700	Osmotin-like protein OSM34 OS=Arabidopsis thaliana GN=OSM34 PE=2 SV=2	2.59222	2.75369	4.78156	1.19921	1.58662	3.57387	9.2305	5.57963	18.584	22.9439	10.6121	31.389	17.4622	29.9139	62.0018	10.2306	36.1191	53.4997
Potri.001G109700	0.15058			-0.230583	0.588283	0.925811	-0.247162	0.361714	0.922854	-1.20323	9.6329e-05	0.013549	-0.970697	0.0430259	0.409547	-0.654665	0.252207	0.605116	-1.12894	0.0385653	0.197205	AT5G64620.1	cell wall / vacuolar inhibitor of fructosidase 2			31.6777	32.8719	16.1674	24.3965	23.2613	17.5012	8.70911	4.59938	3.16189	8.63587	6.17146	2.63127	7.09385	6.20661	2.82358	7.52723	5.64485	1.62817
Potri.001G109800	-0.353852			-0.35638	0.50683	0.901902	-0.782307	0.059452	0.623452	-1.57879	2.5554e-07	0.000168056	-0.65412	0.127224	0.609867	-0.803264	0.122773	0.425611	-0.856141	0.108235	0.362556	AT1G12710.1	phloem protein 2-A12	Q9LN77	F-box protein PP2-A12 OS=Arabidopsis thaliana GN=P2A12 PE=2 SV=1	2.05197	1.48058	1.80448	3.05799	1.56659	1.90331	22.1036	7.38339	7.49931	17.7806	14.1986	8.46769	21.9729	16.4635	8.98672	29.7097	21.1659	13.599
Potri.001G110300	0.112568			0.0411659	0.923615	0.988259	-0.363752	0.272223	0.885063	-1.11784	7.12661e-06	0.00201642	-1.16857	5.04357e-06	0.00113217	-0.0424704	0.938813	0.984485	-0.502315	0.234286	0.547479	AT5G52060.1	BCL-2-associated athanogene 1	Q0WUQ1	BAG family molecular chaperone regulator 1 OS=Arabidopsis thaliana GN=BAG1 PE=1 SV=1	18.0706	14.5488	23.6657	34.1421	28.3836	24.2853	7.45764	3.84822	3.14918	8.5714	3.42146	4.15668	3.18382	4.40752	1.85444	2.8598	2.82523	1.12392
Potri.001G111500	0.13956			-0.536687	0.116252	0.707631	-0.503091	0.264729	0.88196	-0.497406	0.170142	0.802916	-1.16867	0.000429318	0.0311895	-0.511223	0.30886	0.659604	1.27048	0.0134831	0.0999192	AT1G12570.1	Glucose-methanol-choline (GMC) oxidoreductase family protein	Q9S746	Protein HOTHEAD OS=Arabidopsis thaliana GN=HTH PE=1 SV=1	101.231	72.8095	60.607	95.2319	77.5358	55.1527	4.03379	3.9126	2.10006	3.99985	1.81352	1.69353	1.31564	1.00843	0.920446	0.516406	1.52495	0.833374
Potri.001G111600	0.251941			0.238889	0.539953	0.911706	0.235224	0.347666	0.919829	0.598035	0.0203887	0.394685	-0.00754794	0.978139	0.998007	1.04406	0.00515436	0.0613778	0.886776	0.0004311	0.00844411	AT5G51920.1	Pyridoxal phosphate (PLP)-dependent transferases superfamily protein	Q8LGM7	Molybdenum cofactor sulfurase OS=Solanum lycopersicum GN=FLACCA PE=2 SV=1	5.46951	5.66667	7.28384	7.27844	7.4117	9.50365	4.74545	6.52309	7.70102	6.08815	5.43384	6.72193	2.51793	4.86857	5.99436	3.92804	6.86734	7.90987
Potri.001G113000	-0.323448			0.860297	0.0156816	0.491705	0.0587034	0.74009	0.983073	0.00171235	0.993073	0.999524	0.0309009	0.829694	0.972787	-0.629112	0.000161902	0.00508394	-0.673819	2.76542e-05	0.00100907	AT4G22890.5	PGR5-LIKE A	Q8H112	PGR5-like protein 1A, chloroplastic OS=Arabidopsis thaliana GN=PGRL1A PE=1 SV=1	69.9536	107.113	145.968	154.747	149.59	169.875	231.354	236.449	226.907	222.639	246.096	210.461	280.119	201.072	166.109	316.195	209.036	185.104
Potri.001G113100	-0.198751			-1.31031	0.0108573	0.452803	-1.17846	0.00897169	0.289859	-0.295943	0.305593	0.894345	-0.744069	0.0765178	0.512741	2.82378	1.50216e-05	0.000771377	2.92514	1.96865e-09	3.38981e-07	AT4G22880.3	leucoanthocyanidin dioxygenase	P51091	Leucoanthocyanidin dioxygenase OS=Malus domestica GN=ANS PE=2 SV=1	503.862	217.368	167.764	573.429	251.285	247.764	507.766	460.111	379.897	825.108	634.087	352.696	66.2278	515.009	432.793	53.9687	502.4	369.741
Potri.001G113800	-0.843431	Cu	ptc-miR398b(5),ptc-miR398c(5)	-3.05688	1.3456e-06	0.00196063	-3.82886	2.36387e-39	2.73795e-35	-3.07818	1.01707e-14	4.12474e-11	-3.43519	2.04765e-15	5.3223e-12	-4.34384	1.0828e-43	5.03219e-40	-3.75041	6.83869e-38	6.00551e-34	AT1G12520.1	copper chaperone for SOD1	Q9JK72	Copper chaperone for superoxide dismutase OS=Rattus norvegicus GN=Ccs PE=1 SV=1	28.1087	2.25188	4.7847	47.2687	3.12788	3.4761	32.5309	4.19223	3.60959	34.4451	3.74917	2.59174	65.3593	4.00864	2.61166	48.5584	3.40199	3.97765
Potri.001G113900	-0.305187			0.647883	0.240315	0.801348	-0.486492	0.209588	0.850247	-0.462608	0.102262	0.703254	-0.347881	0.285751	0.769462	-0.853718	0.012335	0.10929	-0.988894	0.00293741	0.0354982	AT2G45550.1	cytochrome P450%2C family 76%2C subfamily C%2C polypeptide 4	O23976	7-ethoxycoumarin O-deethylase OS=Helianthus tuberosus GN=CYP76B1 PE=1 SV=1	11.5589	16.0293	19.4911	31.053	18.7374	25.0714	72.7963	70.6193	40.3973	89.9691	92.4915	49.2195	105.735	73.0624	45.5392	142.03	87.9802	65.6577
Potri.001G114800	-0.0166006			-0.258877	0.618895	0.932893	-0.0410095	0.799871	0.985989	-0.279172	0.213604	0.844492	0.0316316	0.905202	0.986505	-0.650632	0.0112591	0.103288	-0.730808	0.00466994	0.0483417	AT4G22830.1	YCF49-like protein	Q55720	Ycf49-like protein OS=Synechocystis sp. (strain PCC 6803 / Kazusa) GN=sll0608 PE=3 SV=1	47.1678	42.3151	31.1694	32.1496	31.6153	30.3057	31.6672	31.259	22.4866	31.8323	41.1913	24.0746	33.848	22.8857	20.7514	41.2995	27.3686	24.2501
Potri.001G115000	-0.23944			-0.610295	0.0749212	0.656384	-0.591126	0.00130258	0.0982838	-0.441977	0.0623742	0.613276	-0.536667	0.0289517	0.349141	-0.519772	0.0373051	0.217913	-0.485452	0.0390545	0.198781	AT4G12040.2	A20/AN1-like zinc finger family protein	Q9SZ69	Zinc finger A20 and AN1 domain-containing stress-associated protein 7 OS=Arabidopsis thaliana GN=SAP7 PE=1 SV=1	39.5796	28.4757	19.7354	25.1831	16.1384	16.9458	20.6546	15.2514	15.293	20.2295	16.4241	11.5606	28.6611	22.1759	18.3901	26.0928	20.6922	18.7132
Potri.001G118200	0.327457			-0.0787416	0.801891	0.968175	0.341147	0.125552	0.75977	0.51595	0.0567385	0.595607	0.175509	0.486372	0.876104	0.749055	0.000364001	0.00935123	0.860922	0.000150917	0.00376473	AT1G62810.1	Copper amine oxidase family protein	Q8H1H9	Primary amine oxidase OS=Arabidopsis thaliana GN=At1g62810 PE=2 SV=1	34.3337	33.1503	28.9634	20.6834	28.6552	23.2577	15.3944	19.6644	23.3441	17.9865	14.99	25.7914	12.7653	19.2593	24.3807	11.4253	18.8533	22.1301
Potri.001G118500	-0.200535			-0.196045	0.608685	0.929723	-0.195541	0.114409	0.743383	-0.0909015	0.654434	0.971324	-0.23513	0.200086	0.697556	-0.591007	1.31868e-07	1.57949e-05	-0.38546	0.0146587	0.105746	AT4G12320.1	cytochrome P450%2C family 706%2C subfamily A%2C polypeptide 6	P37120	Flavonoid 3',5'-hydroxylase OS=Solanum melongena GN=CYP75A2 PE=2 SV=1	102.414	87.3599	83.7841	90.8524	78.1156	78.8292	89.2428	85.688	82.1411	99.3017	95.7887	73.5159	127.807	87.4443	84.5892	112.119	90.281	88.6132
Potri.001G119000	-0.189833			-0.23695	0.59671	0.927841	-0.260398	0.306883	0.900892	-0.749671	0.0547104	0.585945	-1.05981	0.00967837	0.202691	0.736056	0.035267	0.210748	1.49849	0.00038829	0.00776728	AT1G62790.2	Bifunctional inhibitor/lipid-transfer protein/seed storage 2S albumin superfamily protein	Q9FFY3	Lipid transfer-like protein VAS OS=Arabidopsis thaliana GN=VAS PE=2 SV=1	17.5612	15.8428	11.5497	11.6962	9.02849	10.2223	11.1799	5.80259	6.97479	20.9657	7.61103	12.6244	5.1161	9.2431	8.3801	4.21557	10.5612	15.1559
Potri.001G119800	-0.258934			0.412295	0.479912	0.894855	0.222579	0.633115	0.971244	-0.369235	0.190509	0.827203	-0.280689	0.303626	0.782178	-1.31998	4.47004e-07	4.32793e-05	-1.03907	0.00142798	0.0209524	AT1G62710.1	beta vacuolar processing enzyme	P49042	Vacuolar-processing enzyme OS=Ricinus communis PE=1 SV=1	12.3342	12.2509	20.7144	11.4442	7.55391	18.698	186.918	156.351	136.085	141.321	140.454	92.9974	399.284	171.507	152.823	295.729	167.678	131.894
Potri.001G121000	-0.239368			0.33798	0.249835	0.80548	0.0333146	0.882194	0.991837	-0.343268	0.0772215	0.64302	-0.143599	0.383277	0.82758	-0.404646	0.171377	0.502624	-0.785363	0.00128618	0.0193183	AT1G62620.1	Flavin-binding monooxygenase family protein	Q9FWW9	Flavin-containing monooxygenase FMO GS-OX-like 2 OS=Arabidopsis thaliana GN=At1g12200 PE=2 SV=1	11.3615	13.667	14.7263	15.2144	15.9195	14.9456	16.0317	14.3919	11.2244	15.5446	14.8453	13.2979	13.6994	12.6091	8.33958	16.2559	10.9509	7.29187
Potri.001G124200	0.288406			0.184912	0.648901	0.936755	-0.300379	0.425781	0.93956	0.199443	0.477588	0.939304	0.877642	3.53897e-05	0.00527307	1.2614	1.58679e-06	0.000120893	1.05488	0.000409353	0.00812078	AT3G47420.3	putative glycerol-3-phosphate transporter 1	Q9C5L3	Putative glycerol-3-phosphate transporter 1 OS=Arabidopsis thaliana GN=At3g47420 PE=2 SV=1	11.2008	10.9483	13.9892	15.4263	12.2559	12.5169	14.0171	15.0638	16.6541	9.43671	15.9459	18.8538	11.1519	28.536	25.8741	11.6433	24.3479	26.7711
Potri.001G126100	0.253809			-1.11997	0.00478118	0.370307	-0.305623	0.306428	0.900654	0.00807615	0.980388	0.999524	0.698668	0.0853522	0.533719	0.760103	0.130733	0.439795	0.471907	0.242836	0.557523	AT5G61480.1	Leucine-rich repeat protein kinase family protein	Q9FII5	Leucine-rich repeat receptor-like protein kinase TDR OS=Arabidopsis thaliana GN=TDR PE=1 SV=1	16.3788	7.52081	7.0015	5.83815	5.10163	4.25762	1.30721	1.36766	1.25943	0.65911	1.12692	1.01325	0.663613	1.08247	1.17095	0.727967	1.02554	0.997484
Potri.001G126400	-0.085094			-0.668011	0.0301851	0.555274	0.133883	0.544026	0.961286	0.29101	0.23004	0.852443	0.607716	0.00294821	0.105113	0.355487	0.277285	0.630132	0.771232	0.00282388	0.0344741	AT5G51300.3	splicing factor-like protein	P0CO44	Branchpoint-bridging protein OS=Cryptococcus neoformans var. neoformans serotype D (strain JEC21 / ATCC MYA-565) GN=BBP PE=3 SV=1	26.6557	16.7263	15.3944	11.5623	11.6022	13.4563	15.3006	17.9741	19.0426	11.25	14.8425	19.5749	12.6505	11.7863	21.0726	11.5387	17.0667	20.248
Potri.001G127700	0.295109			1.50085	0.00574252	0.377814	1.0002	0.0106768	0.318306	0.904258	0.0317326	0.471336	0.560293	0.144762	0.63595	1.63916	2.13966e-07	2.35636e-05	1.44911	1.08083e-09	1.99122e-07	AT5G47650.5	nudix hydrolase homolog 2	Q94B74	Nudix hydrolase 2 OS=Arabidopsis thaliana GN=NUDT2 PE=1 SV=1	1.34689	2.48576	5.80488	1.84157	3.06085	4.22284	4.75359	7.26388	9.85609	6.92886	9.16921	11.3298	4.70426	15.5463	14.0906	4.80958	12.8986	13.9509
Potri.001G128200	-0.279762			-0.680596	0.117305	0.709071	-0.185843	0.561876	0.964869	0.207996	0.317668	0.899065	0.19237	0.413061	0.844262	-0.751073	0.00161414	0.0278248	-0.575798	0.0140699	0.103079	AT5G45275.1	Major facilitator superfamily protein		NA	14.0122	8.6282	7.95792	10.5327	9.05014	9.25836	18.4682	24.5996	18.8846	22.5965	29.3038	22.5497	37.5433	22.8907	22.307	40.5957	28.4972	28.3503
Potri.001G131400	0.152855			-0.222639	0.342983	0.84865	-0.0809851	0.713413	0.981291	-0.151505	0.516104	0.94707	-0.54586	0.0757571	0.511095	1.63465	2.0188e-09	4.99051e-07	0.981186	0.00489088	0.0499419	AT1G31850.4	S-adenosyl-L-methionine-dependent methyltransferases superfamily protein	Q9C6S7	Probable methyltransferase PMT20 OS=Arabidopsis thaliana GN=At1g31850 PE=1 SV=1	55.0638	44.9386	46.5902	41.7296	39.7754	38.4146	18.4899	14.5999	17.8338	23.7057	13.475	19.0863	5.20604	16.5747	16.7297	6.93523	14.0867	12.578
Potri.001G131600	0.362225			1.13481	0.0427813	0.58365	0.530564	0.130764	0.769033	0.787468	0.0026294	0.132466	0.311977	0.219204	0.716918	1.65004	9.95484e-07	8.26145e-05	0.676324	0.0162303	0.112701					3.33594	5.41179	10.4629	7.23368	11.5121	9.37182	8.16585	13.952	14.1202	11.6212	12.6504	16.2616	5.08205	16.2868	16.1235	8.95717	15.2649	14.1492
Potri.001G133500	-0.579822			-0.32874	0.3022	0.834041	-0.235163	0.34665	0.919019	-0.376613	0.0798978	0.649784	-0.696092	0.000907749	0.0492691	-0.281717	0.275218	0.627969	-0.187889	0.379378	0.685855	AT1G80480.1	plastid transcriptionally active 17	Q8IUF1	COBW domain-containing protein 2 OS=Homo sapiens GN=CBWD2 PE=1 SV=1	4.1901	3.03773	3.55192	4.08368	3.86071	2.99925	5.6243	4.15466	4.49291	5.94518	3.63747	3.70062	5.17065	3.98454	4.66725	5.10557	4.60857	4.58341
Potri.001G140200	0.337713			0.227746	0.520465	0.90468	-0.0466852	0.815648	0.987065	0.320979	0.19717	0.832215	0.182573	0.446222	0.859834	0.787515	0.000320611	0.00856326	0.786594	3.89181e-05	0.0013473	AT4G17790.1	SNARE associated Golgi protein family	Q8L586	Uncharacterized membrane protein At4g09580 OS=Arabidopsis thaliana GN=At4g09580 PE=1 SV=1	32.364	40.5647	30.2358	29.609	30.9724	25.7854	14.6708	13.0894	21.8539	15.965	15.3993	21.0436	11.3426	17.3266	22.5085	9.66889	14.65	19.2133
Potri.001G140500	0.445327			0.173864	0.686141	0.948696	0.795816	0.00449359	0.201342	0.0510015	0.876947	0.992221	0.109787	0.692151	0.944129	0.799369	0.0988724	0.379101	0.554329	0.0899456	0.327748	AT4G17940.1	Tetratricopeptide repeat (TPR)-like superfamily protein		NA	8.98759	7.002	13.5973	9.41035	15.0355	17.1428	6.36841	5.2621	7.45248	8.64251	9.64842	9.03568	4.52342	6.93574	9.20499	8.00324	13.1587	10.4787
Potri.001G140700	-0.0735677			0.690868	0.227361	0.795747	0.15641	0.677415	0.97813	0.275428	0.249401	0.865638	-0.426709	0.0718832	0.498925	1.4669	3.41419e-07	3.41963e-05	1.5788	5.16329e-08	5.44107e-06	AT2G23910.1	NAD(P)-binding Rossmann-fold superfamily protein	Q500U8	Tetraketide alpha-pyrone reductase 1 OS=Arabidopsis thaliana GN=TKPR1 PE=2 SV=1	20.2931	26.7862	38.2316	31.8891	25.1432	44.6375	117.97	158.499	131.307	189.842	160.097	123.104	51.2973	140.44	147.129	39.837	126.469	123.352
Potri.001G141300	0.289138			0.434687	0.307564	0.837321	0.673153	0.0430897	0.560426	0.781836	0.00430936	0.176827	0.535533	0.0906572	0.543757	0.108984	0.745805	0.922634	0.285797	0.45251	0.740918	AT2G35410.1	RNA-binding (RRM/RBD/RNP motifs) family protein	P19684	33 kDa ribonucleoprotein, chloroplastic OS=Nicotiana sylvestris PE=1 SV=1	36.9406	49.922	44.7674	23.3156	30.9399	42.6206	23.6444	27.2462	49.6175	24.5147	25.3908	46.0611	32.2292	29.1495	41.3375	29.1842	26.8786	42.1157
Potri.001G141700	0.0791325			-1.47098	0.000226147	0.103376	0.362666	0.217594	0.854388	-0.532652	0.374621	0.9147	-1.59845	0.200535	NA	1.53975	0.146703	0.464899	-1.5001	0.241802	0.55621					120.456	36.6266	50.5864	30.4962	48.0844	29.8347	2.1196	0.895727	1.85741	0.788826	0.328185	0.198488	0.459919	1.66147	0.974515	1.77312	0.145821	0.524589
Potri.001G142200	0.18001			-0.146636	0.660506	0.94074	-0.336031	0.0796385	0.677918	0.256433	0.209451	0.840879	-0.0332071	0.912616	0.987197	1.04977	3.55523e-09	7.72084e-07	1.44503	3.94686e-14	3.58552e-11	AT1G32640.1	Basic helix-loop-helix (bHLH) DNA-binding family protein	Q39204	Transcription factor MYC2 OS=Arabidopsis thaliana GN=RAP1 PE=1 SV=2	20.9535	16.6908	20.9626	24.8616	20.5592	18.4195	16.4026	17.7342	20.6219	21.521	18.9272	23.2896	13.99	27.8843	30.8181	11.4783	29.9723	34.5958
Potri.001G142600	0.0690432			-0.268696	0.524766	0.90636	-0.0591606	0.68198	0.978546	-0.0165099	0.950195	0.995649	0.165108	0.539098	0.897133	-0.724777	0.00424996	0.053764	-0.615676	0.0124091	0.0943214	AT5G46800.3	Mitochondrial substrate carrier family protein	Q93XM7	Mitochondrial carnitine/acylcarnitine carrier-like protein OS=Arabidopsis thaliana GN=BOU PE=1 SV=1	156.512	136.505	108.482	131.34	130.137	119.772	90.8563	110.417	75.5177	92.0225	126.002	81.0389	99.4952	68.9328	53.096	113.777	82.3597	74.4141
Potri.001G143900	0.361134			1.59199	0.00141047	0.233207	0.865056	0.0120062	0.335899	0.408561	0.0271787	0.444748	0.661477	0.00955757	0.201969	0.354744	0.0964628	0.374021	0.791377	0.0181792	0.121463	AT1G32540.3	lsd one like 1	Q0J7V9	Protein LSD1 OS=Oryza sativa subsp. japonica GN=LSD1 PE=2 SV=1	14.611	39.8281	46.2957	22.5234	32.3479	48.5178	50.2665	64.7366	67.829	32.0725	45.8404	56.0283	34.2511	43.9056	45.035	22.1899	37.3955	35.0598
Potri.001G145100	-0.0696886			0.780399	0.0644787	0.637734	-0.275004	0.44258	0.943455	-0.169264	0.491476	0.942359	-0.233598	0.38685	0.828577	-0.604766	0.00400769	0.0516149	-0.589313	0.040518	0.203246					9.22273	15.7661	14.368	12.8241	9.0394	11.8478	17.7119	17.3392	14.7566	19.1327	18.8988	13.9792	32.306	22.4967	20.6777	24.9794	18.1738	18.9195
Potri.001G145300	-0.354839			-0.786492	0.074852	0.656024	-0.466076	0.210446	0.850247	-0.374026	0.301007	0.891892	-0.457937	0.20626	0.702745	-1.51077	0.00101427	0.0196683	-1.22584	0.00316465	0.0371702	AT1G32440.1	plastidial pyruvate kinase 3	Q40546	Pyruvate kinase isozyme G, chloroplastic OS=Nicotiana tabacum PE=2 SV=1	2.70204	1.4234	1.69282	2.45862	1.804	1.7314	1.83432	1.602	1.2537	1.87458	1.50639	1.21153	4.38956	1.99798	1.0903	3.53501	1.68014	1.18408
Potri.001G146800	0.34591			-0.262694	0.381996	0.862529	0.171183	0.343767	0.918259	0.427492	0.0728389	0.636405	0.17427	0.44209	0.856891	0.590509	0.0417074	0.2323	1.03679	2.92149e-07	2.39772e-05	AT5G45540.1	transmembrane protein%2C putative (DUF594)		NA	13.1854	9.27193	12.5583	8.03598	8.91235	9.00337	7.15649	7.7429	10.9492	8.73341	9.72551	10.087	7.55972	10.2747	12.8051	6.5956	12.4463	14.6678
Potri.001G147300	0.359674			0.0816283	0.777114	0.965261	-0.160714	0.346728	0.919019	0.139512	0.483473	0.939327	0.133833	0.550853	0.901483	1.19254	4.50228e-06	0.000285846	0.835425	0.000997742	0.0159017	AT2G38740.1	Haloacid dehalogenase-like hydrolase (HAD) superfamily protein	Q9X0Y1	Phosphorylated carbohydrates phosphatase TM_1254 OS=Thermotoga maritima (strain ATCC 43589 / MSB8 / DSM 3109 / JCM 10099) GN=TM_1254 PE=1 SV=1	32.3596	37.3808	26.4673	30.4862	28.5558	25.4696	22.739	24.3379	25.2424	26.3262	28.5139	29.5263	15.0838	30.4143	39.6823	18.5481	32.2609	36.0118
Potri.001G147700	-0.207968			-0.521095	0.120365	0.710285	-0.623941	0.00280426	0.159552	-0.76468	0.0113621	0.299292	-0.60564	0.133328	0.619922	-0.40274	0.338938	0.686322	-0.696059	0.0931897	0.333266	AT1G14390.1	Leucine-rich repeat protein kinase family protein	Q9M9S4	Probable LRR receptor-like serine/threonine-protein kinase At1g14390 OS=Arabidopsis thaliana GN=At1g14390 PE=2 SV=1	10.1915	8.06115	5.10476	7.97598	5.73307	4.54541	7.05492	4.92223	3.62466	5.27614	4.59352	2.34748	3.12661	3.12409	1.63978	3.02717	2.46653	1.20945
Potri.001G148600	0.0568227			-0.574058	0.198162	0.775221	-0.397416	0.0752324	0.665918	0.0113301	0.970981	0.998146	0.167996	0.479563	0.87457	0.614779	0.0455907	0.244607	0.824408	0.00030268	0.00635386	AT1G32740.1	SBP (S-ribonuclease binding protein) family protein		NA	14.9362	11.3788	7.25387	11.0041	8.48811	8.01577	6.97339	6.31836	7.35675	8.33275	8.09796	10.686	6.12505	7.38639	11.6116	6.59114	10.605	13.3551
Potri.001G148700	-0.288936			-0.0877412	0.797611	0.967515	-0.324847	0.160576	0.806712	-0.662191	0.00230324	0.123044	-0.225807	0.437525	0.85494	-0.644108	0.0556449	0.274955	-0.26108	0.52554	0.789608	AT4G17670.1	senescence-associated family protein (DUF581)		NA	23.7938	22.0179	21.2177	31.1828	21.1837	27.9529	54.9636	37.7215	32.6392	54.6902	58.1852	35.6062	70.8495	52.7585	39.1387	83.0883	83.6663	62.2771
Potri.001G148800	-0.0592368		ptc-miR169i(5),ptc-miR159a(4.5),ptc-miR169q(4.5)	-0.251008	0.640099	0.935057	0.908793	0.000291347	0.0395728	0.539625	0.149409	0.778829	0.832827	0.156721	0.652927	0.614822	0.13343	0.444074	0.845557	0.0607511	0.260751	AT4G17140.3	pleckstrin homology (PH) domain-containing protein	Q54LB8	Putative vacuolar protein sorting-associated protein 13A OS=Dictyostelium discoideum GN=vps13A PE=2 SV=1	10.3541	6.07957	12.1539	7.39485	12.3443	15.164	13.0118	13.1964	22.5635	7.853	7.49972	20.6619	9.06668	10.411	17.7633	9.53213	12.6119	13.9536
Potri.001G149400	-0.260362			-0.61245	0.204694	0.781146	-0.720154	0.0659437	0.641573	-0.0207024	0.955327	0.995899	-0.0569143	0.885484	0.983164	0.373028	0.407534	0.741746	0.931941	0.00481702	0.0493956	AT4G17080.1	Histone H3 K4-specific methyltransferase SET7/9 family protein	Q8RY89	Phosphatidylinositol 4-phosphate 5-kinase 8 OS=Arabidopsis thaliana GN=PIP5K8 PE=2 SV=1	2.00306	1.45019	0.942906	1.94697	1.12595	1.21691	5.52791	3.73383	6.51428	6.08062	3.5961	8.14453	4.94446	4.32349	8.71555	4.17008	6.23536	8.39478
Potri.001G152500	0.19196			-0.146076	0.648474	0.936431	-0.348205	0.133446	0.772711	-0.459686	0.115665	0.729653	-0.999165	0.00310106	0.107729	-0.195944	0.559301	0.833657	-0.00687358	0.984486	0.996477	AT5G02890.1	HXXXD-type acyl-transferase family protein		NA	183.569	165.716	151.312	175.061	137.287	134.205	25.9559	16.3778	20.5948	30.9132	14.1114	16.86	23.508	21.643	20.0128	14.6699	17.9461	12.5559
Potri.001G152600	-0.194748			0.53761	0.0959834	0.684719	-0.131756	0.305556	0.900602	0.0801205	0.693093	0.975712	-0.142244	0.361683	0.815749	-0.498854	0.00998931	0.0958388	-0.695698	0.000206043	0.00474522	AT2G35660.1	FAD/NAD(P)-binding oxidoreductase family protein	Q40412	Zeaxanthin epoxidase, chloroplastic OS=Nicotiana plumbaginifolia GN=ABA2 PE=1 SV=1	29.3255	42.6757	38.4617	44.6475	40.0416	40.6734	45.6469	53.4852	44.5267	55.8585	55.6018	46.0006	54.8361	41.299	37.222	64.9619	44.8211	38.5683
Potri.001G154200	-0.0499647			-0.442685	0.317376	0.841228	-1.08098	0.124063	0.757053	0.493102	0.192021	0.82919	-0.0457761	0.919643	0.988111	0.706534	0.139801	0.454209	1.35681	0.00464473	0.0482895	AT5G47230.1	ethylene responsive element binding factor 5	Q8VZ91	Ethylene-responsive transcription factor 6 OS=Arabidopsis thaliana GN=ERF6 PE=2 SV=2	5.5058	4.60137	2.72109	4.1617	2.77328	1.18439	3.48449	5.12141	4.52106	3.59175	2.72325	4.24867	4.51083	7.10071	7.65791	2.57341	6.01858	8.37687
Potri.001G155100	-0.387299			-0.141594	0.69162	0.950687	-0.269427	0.326589	0.912596	-0.806085	0.014812	0.34148	-0.700301	0.146245	0.638464	-1.60738	1.00448e-07	1.2549e-05	-1.89216	9.82684e-10	1.83609e-07	AT5G47370.1	Homeobox-leucine zipper protein 4 (HB-4) / HD-ZIP protein	Q05466	Homeobox-leucine zipper protein HAT4 OS=Arabidopsis thaliana GN=HAT4 PE=1 SV=1	15.5331	13.158	14.142	7.43016	6.3663	5.8074	17.6872	11.917	8.86318	10.739	8.52135	4.74616	13.737	4.14242	4.94123	15.8556	4.69007	3.60345
Potri.001G155500	0.295167			-0.0886553	0.770929	0.965054	-0.0367467	0.894607	0.993365	0.359191	0.154496	0.786941	-0.055561	0.846427	0.975757	1.09041	1.33994e-09	3.53819e-07	1.08785	7.07649e-06	0.000334704	AT4G16760.1	acyl-CoA oxidase 1	O65202	Peroxisomal acyl-coenzyme A oxidase 1 OS=Arabidopsis thaliana GN=ACX1 PE=1 SV=1	58.3049	58.518	44.9981	42.6214	46.5456	35.4875	25.8033	26.4837	37.2847	34.4511	25.6354	40.8781	20.3136	41.7127	46.2187	19.7895	37.9267	47.012
Potri.001G155900	0.459419			0.300988	0.202384	0.779823	0.104569	0.57558	0.964869	0.0449906	0.817207	0.986186	0.630752	0.00253358	0.096843	0.219274	0.366031	0.708696	-0.164612	0.398108	0.699164	AT5G47420.1	Tryptophan RNA-binding attenuator protein-like protein		NA	13.7836	16.7439	15.7378	12.2561	14.7554	11.4985	11.3952	12.5713	10.9987	7.9135	12.4627	12.1894	9.39701	11.3323	10.5951	12.2444	11.433	10.4838
Potri.001G156600	-0.256562			0.748762	0.0203751	0.524641	0.0797486	0.621674	0.970279	-0.0485132	0.792179	0.983645	0.290194	0.193633	0.6888	-0.539785	0.0415782	0.232025	-0.864933	2.7438e-05	0.00100396	AT5G47435.2	formyltetrahydrofolate deformylase	O34990	Formyltetrahydrofolate deformylase OS=Bacillus subtilis (strain 168) GN=purU PE=3 SV=2	7.27968	10.643	13.903	16.7591	17.6	17.4973	17.8473	20.3934	14.9699	15.9747	20.0692	19.1652	19.358	15.3171	11.5843	25.6096	14.6491	12.8128
Potri.001G157600	-0.322234			-0.484416	0.224741	0.795556	-0.87001	0.0107291	0.319029	-0.901089	0.00101603	0.0714537	-1.04885	0.00364223	0.118832	0.868603	0.0310243	0.19555	1.16823	0.00133214	0.0198503	AT5G47470.1	Nodulin MtN21 /EamA-like transporter family protein	Q6J163	Auxin-induced protein 5NG4 OS=Pinus taeda PE=2 SV=1	27.7695	17.4543	21.8267	45.0525	20.9231	27.6538	63.618	37.9279	31.0692	79.8465	48.6844	28.6697	21.2557	44.4755	34.1799	15.0526	39.0732	33.7354
Potri.001G158000	0.213619			-0.120326	0.799644	0.967515	0.142363	0.66866	0.977808	0.0268254	0.924446	0.994048	0.105194	0.709628	0.948575	1.14708	0.000373258	0.00951951	1.1007	1.01332e-05	0.000443454	AT4G16600.1	Nucleotide-diphospho-sugar transferases superfamily protein	F4JMI5	Putative glucuronosyltransferase PGSIP7 OS=Arabidopsis thaliana GN=PGSIP7 PE=3 SV=1	5.31438	5.15403	4.06668	3.36516	4.05294	3.32676	5.27376	4.73455	5.72438	5.1664	5.41223	5.75995	2.87873	5.87448	7.1162	2.61895	5.68728	5.61387
Potri.001G158900	0.425914		ptc-miR408-3p(5)	-0.0890244	0.704849	0.953291	0.461711	0.0390373	0.542145	0.467582	0.00692607	0.233424	0.507828	0.00474873	0.138945	0.659442	0.000214391	0.00637875	0.674493	0.00350126	0.0398104	AT5G44790.1	copper-exporting ATPase / responsive-to-antagonist 1 / copper-transporting ATPase (RAN1)	Q9S7J8	Copper-transporting ATPase RAN1 OS=Arabidopsis thaliana GN=RAN1 PE=1 SV=1	22.7032	20.6669	20.9257	14.1339	17.5339	20.8227	11.0582	14.3827	15.8708	9.25253	13.1354	13.2352	8.1721	13.2823	12.8937	7.6404	11.607	12.933
Potri.001G159400	-0.356661			-0.267641	0.569307	0.91945	0.348767	0.238551	0.867781	-0.319295	0.133568	0.754609	0.199677	0.382081	0.826797	-0.406012	0.113932	0.408494	-0.840182	0.000327683	0.00678681	AT2G32260.1	phosphorylcholine cytidylyltransferase	Q9Y5K3	Choline-phosphate cytidylyltransferase B OS=Homo sapiens GN=PCYT1B PE=1 SV=1	3.84028	2.40871	3.95275	5.07655	5.11089	7.60968	12.9235	11.9921	9.03975	9.04611	10.3874	10.4979	10.4067	8.813	7.13448	13.0256	7.91803	5.30359
Potri.001G161000	-0.0691999			-0.0880133	0.852141	0.976265	0.240999	0.540794	0.961012	0.791606	0.0273002	0.445239	0.616935	0.0198527	0.296561	0.992645	0.00313959	0.0439221	1.33994	8.77674e-05	0.00252979	AT1G72300.1	Leucine-rich receptor-like protein kinase family protein	Q9C7S5	Tyrosine-sulfated glycopeptide receptor 1 OS=Arabidopsis thaliana GN=PSYR1 PE=2 SV=1	1.02735	0.691487	1.27549	0.909093	0.77791	1.32313	3.26092	3.76534	6.84973	3.27281	3.99085	6.09114	2.82857	4.34469	7.11374	2.67556	4.9703	8.07078
Potri.001G161400	-0.0665105			-0.220572	0.53847	0.911444	0.0765245	0.729195	0.982946	0.330998	0.19729	0.832215	-0.118355	0.684752	0.941871	1.7192	1.41015e-07	1.66333e-05	1.29334	1.64277e-05	0.000660744	AT1G17260.1	autoinhibited H[+]-ATPase isoform 10	Q43128	ATPase 10, plasma membrane-type OS=Arabidopsis thaliana GN=AHA10 PE=2 SV=2	26.4357	23.4807	20.1755	25.7018	28.9049	24.7878	55.5894	65.9024	72.0823	69.4562	71.4709	56.8129	18.6405	62.5216	61.8976	21.1748	53.3953	50.5524
Potri.001G161600	-0.120058			-0.537138	0.0461464	0.591755	-0.379979	0.0608592	0.626692	-0.550419	0.00308771	0.145325	-0.642277	9.38254e-05	0.0102663	-0.353152	0.166477	0.495636	-0.360761	0.13923	0.415133	AT1G53730.1	STRUBBELIG-receptor family 6	Q9C8M9	Protein STRUBBELIG-RECEPTOR FAMILY 6 OS=Arabidopsis thaliana GN=SRF6 PE=1 SV=1	73.0401	51.0535	45.6828	54.1012	42.1479	40.26	34.2698	26.8692	20.7637	32.2129	21.5446	19.7647	23.6856	21.708	15.8589	23.0057	20.7196	15.6558
Potri.001G162400	0.0573656			-0.740376	0.119608	0.709304	-0.148499	0.699342	0.980117	-0.134475	0.655402	0.971324	-1.21272	7.7211e-05	0.00916153	0.100505	0.808526	0.946294	0.225059	0.387752	0.69234	AT3G14310.1	pectin methylesterase 3	P83948	Pectinesterase 3 OS=Citrus sinensis PE=1 SV=1	74.8526	54.1893	28.2223	26.4208	27.3098	19.8811	4.90533	3.54981	5.14836	10.1728	4.54813	4.23443	3.3051	4.11319	3.09826	2.77049	3.09052	3.34742
Potri.001G162800	0.405151			-0.197261	0.682268	0.947327	0.429187	0.241434	0.87089	0.699155	0.0308255	0.468586	0.024734	0.931092	0.990413	0.955853	0.00401485	0.0516572	1.17659	7.63972e-05	0.00227422	AT1G72330.1	alanine aminotransferase 2	Q9LDV4	Alanine aminotransferase 2, mitochondrial OS=Arabidopsis thaliana GN=ALAAT2 PE=2 SV=1	11.8696	11.8844	6.98416	5.86045	9.0826	6.57631	3.31178	4.6089	5.77722	5.96587	4.75543	7.42613	3.20813	5.27016	7.48671	2.65439	4.95278	6.66509
Potri.001G163600	-0.163058			-1.48675	0.00174643	0.250015	-0.615262	0.14928	0.789875	-0.915921	0.010719	0.294386	-1.7636	3.99013e-05	0.00583382	-0.22661	0.723814	0.914127	0.59353	0.118532	0.381286	AT3G14240.1	Subtilase family protein	O65351	Subtilisin-like protease OS=Arabidopsis thaliana GN=ARA12 PE=1 SV=1	25.9388	10.1889	7.28697	14.1709	11.4745	6.93506	2.1454	1.1087	1.11066	4.41022	1.16797	1.41495	0.870381	0.78479	0.777442	0.938628	1.58662	1.23305
Potri.001G164000	0.373134			-0.306061	0.382932	0.862529	0.0868146	0.685106	0.979152	0.215633	0.273074	0.878164	0.129716	0.561338	0.905179	0.488613	0.0882573	0.355677	0.743271	0.00173514	0.0239456	AT1G72370.2	40s ribosomal protein SA	O80377	40S ribosomal protein SA OS=Daucus carota GN=179B PE=2 SV=1	14.825	13.2773	8.95204	7.49934	8.22567	7.50843	6.1129	6.9515	7.25377	6.35651	6.62279	7.23671	6.52016	7.91552	10.7732	5.8772	8.19393	12.0509
Potri.001G164800	0.029984			0.586576	0.142885	0.730909	0.788071	0.0600836	0.624933	0.870225	0.00536916	0.201617	1.43599	0.000471521	0.0332017	-0.0568948	0.885617	0.969249	0.158516	0.763426	0.917205	AT1G54070.1	Dormancy/auxin associated family protein		NA	2.90039	4.32054	3.86329	2.14077	3.09828	4.14739	11.0769	17.2744	22.1936	4.55255	8.26623	16.5062	16.916	16.3096	16.6412	9.14899	9.49467	5.71304
Potri.001G166200	0.268768		ptc-miR397a(4.5)	0.187903	0.679445	0.946013	-1.19008	0.0289406	0.48475	0.281883	0.615256	0.966849	-0.454385	0.48625	0.876104	2.84405	9.08049e-07	7.64505e-05	3.20349	2.20152e-07	1.86492e-05	AT1G19180.3	jasmonate-zim-domain protein 1	Q9LMA8	Protein TIFY 10A OS=Arabidopsis thaliana GN=TIFY10A PE=1 SV=1	6.90933	9.56623	4.4411	3.95558	2.49859	0.996201	2.64641	2.29165	3.7278	3.53505	2.04039	3.14668	1.31868	9.03741	8.86947	0.651255	6.08238	7.92407
Potri.001G167700	0.197725			-0.293888	0.198191	0.775221	-0.702971	0.0311501	0.495858	0.470227	0.201721	0.834822	-0.174413	0.58443	0.911706	1.71814	5.83956e-07	5.36339e-05	1.59328	6.11896e-06	0.000295787	AT1G17420.1	lipoxygenase 3	O24371	Linoleate 13S-lipoxygenase 3-1, chloroplastic OS=Solanum tuberosum GN=LOX3.1 PE=1 SV=1	47.1049	39.8892	33.274	43.9049	33.033	20.158	23.6116	24.8014	37.788	32.5657	24.2967	33.5809	16.8994	59.9533	52.7358	16.4909	49.4583	59.6015
Potri.001G167900	0.214797			-0.577943	0.358725	0.856073	0.270713	0.652163	0.976306	-0.0789621	0.931527	0.994434	-0.225535	0.826737	0.972462	1.12259	0.0024096	0.0367642	0.817059	0.0497195	0.230447	AT5G07990.1	Cytochrome P450 superfamily protein	P24465	Cytochrome P450 71A1 OS=Persea americana GN=CYP71A1 PE=1 SV=2	541.35	446.956	220.377	311.543	499.775	246.223	39.7561	57.5339	23.9369	77.6591	109.396	23.5708	10.6503	26.8665	20.1866	11.2869	26.3003	14.1168
Potri.001G168000	-0.0736157			0.396125	0.573198	0.921075	0.210911	0.661082	0.977041	0.656447	0.00662422	0.22831	-0.00869838	0.975434	0.996985	0.882277	0.000810606	0.0168782	0.970885	1.48823e-05	0.000615502	AT2G05940.1	Protein kinase superfamily protein	Q9CAH1	Putative receptor-like protein kinase At1g72540 OS=Arabidopsis thaliana GN=At1g72540 PE=2 SV=1	1.15449	1.24434	1.9441	1.86446	1.59055	2.67993	8.2995	9.86291	15.1954	15.1512	12.3685	17.8504	8.52501	14.6018	17.15	10.0637	21.1414	20.3953
Potri.001G170100	0.177371			0.107156	0.759707	0.963174	-0.164435	0.469149	0.947485	-0.69061	0.00180532	0.106365	-0.000334463	0.999117	0.999747	-0.0361269	0.907043	0.974883	-0.552304	0.0203312	0.130513	AT1G17455.2	ELF4-like 4	Q570U6	Protein ELF4-LIKE 4 OS=Arabidopsis thaliana GN=EFL4 PE=2 SV=1	15.992	19.4084	12.4895	14.0683	14.0108	10.8714	12.9517	8.16592	7.80874	9.10969	11.0118	7.25459	11.9665	14.215	9.57154	16.3094	12.659	10.0721
Potri.001G172600	0.0764242			0.458972	0.188987	0.770537	0.137721	0.437627	0.942508	-0.252452	0.286041	0.884953	0.321502	0.247492	0.739883	-0.647821	0.018318	0.140434	-0.925033	1.63335e-05	0.00065897	AT3G15690.2	Single hybrid motif superfamily protein		NA	7.54257	10.7285	9.47396	12.173	13.2872	13.2216	11.7436	12.0559	8.29698	9.37086	14.8184	8.61906	11.5911	9.06072	5.89352	14.8118	8.79629	7.35231
Potri.001G173800	0.899707	Cu		1.31619	0.000869271	0.200647	1.13999	4.13879e-08	4.16848e-05	0.981155	1.20759e-08	1.55247e-05	1.15534	1.73036e-10	1.55686e-07	1.25747	2.38023e-12	1.31689e-09	1.01228	1.64857e-07	1.47726e-05	AT1G80230.1	Rubredoxin-like superfamily protein	Q9SSB8	Cytochrome c oxidase subunit 5b-2, mitochondrial OS=Arabidopsis thaliana GN=COX5B-2 PE=2 SV=1	41.7986	119.387	71.9465	33.1438	76.0121	68.4077	28.8083	61.5381	53.3949	30.6463	70.9474	66.1026	29.83	73.8527	70.2472	33.9371	70.3163	72.3159
Potri.001G174000	-0.218385			0.673724	0.161331	0.745809	0.28309	0.306745	0.900716	-0.152897	0.467579	0.936771	0.901854	9.31189e-05	0.0102663	-0.432659	0.140894	0.455981	-0.584353	0.0974461	0.342341					4.15816	5.03557	8.72573	7.2398	7.19705	10.1049	17.9475	17.6324	14.8578	8.46536	15.6141	16.1042	18.2881	13.9904	13.4385	20.9206	13.0206	11.6024
Potri.001G175600	0.313271			-0.530876	0.0435195	0.58365	-0.0631846	0.688154	0.97964	0.404561	0.0801963	0.651341	0.0572245	0.760561	0.958489	0.715696	0.00497545	0.0599543	0.629414	0.0011705	0.0180017	AT1G52780.1	PII%2C uridylyltransferase (DUF2921)		NA	16.8555	11.7128	10.566	8.69669	8.10272	8.33577	5.32725	6.06993	7.68042	5.68758	5.42505	6.4687	4.21922	6.36416	7.80231	4.94295	7.604	8.01529
Potri.001G176100	-0.234532			1.97293	0.0125852	0.479692	0.228929	0.634963	0.971244	-0.41351	0.274898	0.878294	0.40328	0.601358	0.917237	-1.51466	0.000573411	0.0131534	-1.70423	2.37592e-07	1.98836e-05	AT1G52800.1	2-oxoglutarate (2OG) and Fe(II)-dependent oxygenase superfamily protein	O04705	Gibberellin 20 oxidase 1-D OS=Triticum aestivum GN=GA20ox1D PE=1 SV=1	0.981991	2.88522	4.69144	5.98848	6.28437	7.57216	51.9351	53.8739	28.752	31.752	67.8431	16.2982	121.212	56.1556	29.6096	101.653	42.1431	19.4259
Potri.001G179500	0.178977			-0.00398396	0.992009	0.998768	-0.0764696	0.77235	0.984998	-0.46842	0.11245	0.721524	0.920832	0.00114679	0.0572299	-0.174638	0.597529	0.855996	-0.0968248	0.738603	0.905899	AT1G79985.3	structural molecules protein	Q55E69	Protein SYS1 homolog OS=Dictyostelium discoideum GN=sys1 PE=3 SV=1	6.37306	6.88739	5.47983	6.25861	6.38982	5.36615	6.04969	4.84032	3.90339	3.37879	6.63821	6.26634	6.59961	6.06325	5.69793	5.52681	6.17249	4.80022
Potri.001G179800	-0.336225			-0.419817	0.308139	0.837321	-0.112375	0.653133	0.976526	-0.154172	0.453066	0.934541	-0.0453878	0.832718	0.973235	-0.720291	0.00191983	0.0315495	-0.335638	0.101703	0.350704	AT3G24490.1	Alcohol dehydrogenase transcription factor Myb/SANT-like family protein		NA	8.22795	4.67381	8.19737	13.6433	11.466	13.4158	14.7462	13.4555	12.8724	14.7995	15.0672	13.5737	22.6783	13.5974	14.3372	20.8551	16.3306	17.2651
Potri.001G182700	-0.190497			0.462802	0.321166	0.842777	0.143672	0.592119	0.965048	-0.102083	0.725192	0.977908	0.140062	0.554612	0.903677	-0.461846	0.171486	0.502754	-0.899703	0.00102161	0.0162099	AT2G25737.1	Sulfite exporter TauE/SafE family protein		NA	2.79562	3.74405	3.87842	3.53403	3.63908	4.08369	7.34729	6.86149	6.87445	5.98862	7.22343	6.01553	7.11095	6.44415	3.98414	9.51505	5.65034	4.33239
Potri.001G182900	0.314866			0.621274	0.0807437	0.666565	0.112759	0.632814	0.971244	0.450418	0.0287662	0.453674	0.334739	0.166561	0.662111	0.278428	0.225349	0.576572	0.690509	0.00352958	0.0400144	AT3G16100.1	RAB GTPase homolog G3C	O24461	Ras-related protein Rab7 OS=Prunus armeniaca PE=2 SV=1	26.3292	33.9744	46.1758	31.6431	29.1774	38.4344	33.4309	37.2891	51.3115	35.0545	38.8791	49.9322	38.2112	43.2142	50.8718	27.9533	41.0423	49.8467
Potri.001G183600	-0.0868295			-0.357833	0.28219	0.823099	-0.347735	0.0140563	0.358992	-0.922081	9.08378e-07	0.000429517	-0.542991	0.00529816	0.148609	-0.461269	0.224211	0.574864	-0.503896	0.0833057	0.31352	AT1G45688.1	transmembrane protein		NA	40.3191	26.8638	36.4718	50.3596	40.0174	38.4181	21.8692	11.7439	11.3301	19.7169	14.243	12.8808	11.8974	11.197	6.31051	11.0504	9.70836	6.45393
Potri.001G184000	0.247685			-0.0333907	0.94286	0.992231	0.160566	0.367423	0.924746	0.0490519	0.845838	0.991654	0.144449	0.54295	0.898539	-0.616957	0.000681314	0.0147272	-0.561691	0.0496419	0.23029	AT1G79850.1	ribosomal protein S17	P16180	30S ribosomal protein S17, chloroplastic OS=Arabidopsis thaliana GN=RPS17 PE=2 SV=1	133.988	148.213	94.037	92.1155	110.625	93.2415	55.3869	65.2299	51.6922	59.7903	76.2974	56.302	73.964	52.7221	44.9144	76.1729	56.0415	54.7217
Potri.001G186000	-0.120565			-0.0154966	0.956746	0.99348	-0.00385844	0.985004	0.999605	0.118062	0.630105	0.96889	0.238599	0.317784	0.792022	-0.366509	0.130427	0.439365	-0.698568	0.00361005	0.0406613	AT1G79810.1	Pex2/Pex12 N-terminal domain-containing protein / zinc finger (C3HC4-type RING finger) family protein	Q9CA86	Peroxisome biogenesis protein 2 OS=Arabidopsis thaliana GN=PEX2 PE=1 SV=1	8.13281	7.49919	8.02015	7.71239	7.68265	7.54437	8.21919	9.79854	8.33881	7.34134	9.63149	7.72456	9.88388	7.9723	7.48023	11.7096	7.94828	7.11135
Potri.001G186100	-0.386224		ptc-miR169ac(5)	-0.528967	0.0307273	0.555274	-0.214262	0.277495	0.886887	-0.449426	0.0310001	0.469608	-0.172257	0.415184	0.845513	-0.85461	0.000194666	0.00588224	-0.90315	8.24123e-05	0.00240438	AT4G29080.1	phytochrome-associated protein 2	Q9ZSY8	Auxin-responsive protein IAA27 OS=Arabidopsis thaliana GN=IAA27 PE=1 SV=1	54.8819	37.3942	36.3819	35.4092	32.003	28.469	44.9801	37.4107	29.7468	33.6077	34.3813	25.4322	57.7262	36.2341	28.442	56.2337	34.946	25.2569
Potri.001G186600	-0.233316			0.204258	0.538003	0.911305	0.218601	0.293574	0.896061	-0.118185	0.581927	0.960159	-0.24388	0.214312	0.7114	-0.464409	0.040199	0.227775	-0.677005	0.000574806	0.0104653	AT3G16230.2	Putative eukaryotic LigT		NA	8.97707	9.59453	10.8461	11.5269	14.1806	12.3931	9.77789	9.76557	8.54566	9.90849	8.4432	8.45865	10.956	8.43788	7.65475	12.7457	7.67056	7.74096
Potri.001G186800	0.165434			0.404313	0.385528	0.862568	0.199603	0.156787	0.800923	-0.0960482	0.612153	0.966849	-0.146849	0.484712	0.875386	-0.675666	0.00231001	0.0358917	-0.753434	0.00702991	0.0643978	AT3G16250.1	NDH-dependent cyclic electron flow 1		NA	58.0657	84.5252	57.6548	56.1258	65.861	61.7103	55.287	59.4195	46.2518	61.0915	65.3729	45.2914	59.4298	41.9733	33.3091	64.7846	43.9632	37.474
Potri.001G187500	-0.0250309			-0.180149	0.673903	0.94398	-0.177713	0.570605	0.964869	-1.22656	0.00193309	0.110677	-1.27735	0.000139089	0.0132804	0.136671	0.824052	0.950391	-0.211092	0.757765	0.914576	AT5G11590.1	Integrase-type DNA-binding superfamily protein	Q9LYD3	Dehydration-responsive element-binding protein 3 OS=Arabidopsis thaliana GN=DREB3 PE=2 SV=1	8.16413	7.9447	5.20867	7.38685	7.17343	5.77115	4.80282	2.01109	2.15084	7.55282	3.15478	3.01493	1.93794	2.47261	1.96276	2.32239	2.81724	1.95045
Potri.001G188400	-0.0815208			0.470409	0.378682	0.862303	-0.563428	0.0266408	0.468948	-0.412973	0.416796	0.925708	-0.195729	0.52258	0.889991	-1.19523	0.00405649	0.0520202	-1.09221	0.00142114	0.0208812					18.3085	27.2878	19.8673	26.7629	16.287	19.5206	16.9034	13.9829	12.0094	14.3153	14.5319	10.682	28.6367	15.5645	9.80719	23.1567	13.612	9.02612
Potri.001G188700	-0.330483			-0.378419	0.379947	0.862311	-0.628608	0.00079345	0.0729376	-0.408057	0.196675	0.832215	-0.148488	0.625537	0.924953	-0.951107	0.00131448	0.0239506	-0.572576	0.0300378	0.169245	AT1G79770.1	CASP-like protein (DUF1677)		NA	22.4731	16.0449	17.2106	26.2545	16.6728	17.0282	31.3701	30.003	19.3016	23.9118	26.4962	16.8545	47.0415	27.4769	21.7918	33.3182	27.205	19.7467
Potri.001G189700	0.202374			-0.379959	0.225087	0.795556	-0.235451	0.358377	0.922042	0.198348	0.38755	0.91868	-0.276659	0.174352	0.669644	0.912596	0.000189251	0.00573355	0.882951	0.0031416	0.0370481	AT1G79750.1	NADP-malic enzyme 4	P51615	NADP-dependent malic enzyme OS=Vitis vinifera PE=2 SV=1	95.1921	82.9866	53.3165	68.212	68.0066	46.4713	25.6176	29.0989	29.3122	36.73	28.939	31.8934	15.954	30.3247	30.6118	15.4673	28.8482	31.1143
Potri.001G191000	0.44594			0.33785	0.372012	0.860259	0.672067	0.0144936	0.364148	0.371879	0.128778	0.748169	0.067024	0.72519	0.951547	1.34845	2.33294e-05	0.00111315	1.34289	0.000205839	0.00474522	AT4G25150.1	HAD superfamily%2C subfamily IIIB acid phosphatase	P27061	Acid phosphatase 1 OS=Solanum lycopersicum GN=APS1 PE=2 SV=1	579.379	854.21	491.839	365.671	673.812	481.75	122.392	119.799	183.249	138.692	134.778	156.834	84.7183	220.537	216.839	77.6395	216.336	164.176
Potri.001G192800	-0.368428			-0.161112	0.693915	0.951715	-1.42299	6.00969e-05	0.0130107	-0.834651	0.00545522	0.202599	-0.83271	0.00309024	0.107729	0.195241	0.704895	0.906551	-0.803474	0.111747	0.369476	AT1G52565.1	cytochrome P450 family protein		NA	15.9249	14.5664	12.9698	26.8025	11.1447	8.64199	14.2255	5.99038	9.22887	14.8864	8.20745	8.52943	11.7605	16.5352	10.6511	16.9112	10.6188	10.5948
Potri.001G198700	-0.345215		ptc-miR159a(4.5)	0.206927	0.57282	0.921044	-0.239241	0.295826	0.896071	-0.278937	0.167054	0.801275	-0.335006	0.18263	0.677741	-0.71922	0.00457059	0.0563431	-0.302434	0.253255	0.56841	AT4G26060.1	Ribosomal protein L18ae family		NA	6.31714	7.7756	6.29459	7.62146	6.28527	6.49182	10.3513	8.77704	8.29739	10.0343	8.801	7.23136	13.8111	9.38377	7.53486	9.96998	8.25946	8.2941
Potri.001G201400	-0.378716			0.322351	0.252834	0.806675	0.280666	0.12877	0.765384	-0.158632	0.313368	0.897043	-0.0597045	0.725407	0.951547	-0.428251	0.0422048	0.233893	-0.618485	0.0038902	0.0426143	AT1G80480.1	plastid transcriptionally active 17	Q8IUF1	COBW domain-containing protein 2 OS=Homo sapiens GN=CBWD2 PE=1 SV=1	14.3875	17.1564	17.9507	16.2809	19.2078	19.7943	26.6704	24.3018	23.6118	25.3024	24.3734	24.2939	27.1915	18.9061	22.2243	33.2499	19.3496	22.6469
Potri.001G204200	-0.622418	defense	ptc-miR398b(5),ptc-miR398c(5),ptc-miR169i(4.5)	-0.433152	0.278108	0.821671	-0.248208	0.279843	0.889618	-0.3804	0.100177	0.70127	-0.475899	0.0376222	0.386221	-0.410454	0.0859537	0.349975	-0.371424	0.0600752	0.258735	AT1G66340.1	Signal transduction histidine kinase%2C hybrid-type%2C ethylene sensor	Q9M7M1	Ethylene receptor OS=Prunus persica GN=ETR1 PE=2 SV=1	9.84678	6.16115	8.51736	9.53304	7.68333	8.22929	10.1861	7.6278	7.84481	10.9987	6.97921	8.88924	9.99954	7.13583	8.14224	10.6133	7.7797	8.24381
Potri.001G204300	-0.318276			0.631813	0.147784	0.735198	-0.165946	0.410759	0.935701	-0.197618	0.238624	0.859709	-0.00731495	0.96033	0.995414	-0.680823	2.31583e-05	0.00110726	-0.79948	4.64671e-07	3.58047e-05	AT3G15840.5	post-illumination chlorophyll fluorescence increase		NA	197.41	279.724	312.853	326.236	248.74	327.089	488.69	455.006	404.11	488.034	533.499	440.873	556.321	373.778	329.94	639.749	390.904	354.57
Potri.001G205400	0.470695			0.0147204	0.961997	0.994547	0.38699	0.146231	0.785803	0.738197	0.0168976	0.362263	0.427705	0.329016	0.79797	1.86484	2.57736e-08	4.10207e-06	1.94876	1.00106e-07	9.75913e-06	AT4G33520.2	P-type ATP-ase 1	Q9SZC9	Copper-transporting ATPase PAA1, chloroplastic OS=Arabidopsis thaliana GN=PAA1 PE=2 SV=1	14.632	14.8692	13.2661	9.1997	12.9947	10.8878	4.64716	6.11233	8.76681	6.55889	6.92654	10.7907	3.56988	12.179	14.1614	3.64071	12.5263	16.2657
Potri.001G206100	0.145885			0.11839	0.68858	0.949522	0.0709396	0.634142	0.971244	0.0704884	0.740503	0.978568	-0.0732017	0.750773	0.956059	0.585214	0.00276854	0.0403087	0.522825	0.00253303	0.0319825	AT1G36050.2	Endoplasmic reticulum vesicle transporter protein	Q803I2	Endoplasmic reticulum-Golgi intermediate compartment protein 3 OS=Danio rerio GN=ergic3 PE=2 SV=1	12.5799	12.3356	14.9724	13.4162	13.7176	14.1321	14.7091	14.5567	15.8281	16.1413	13.5143	17.3463	12.1293	18.8095	17.9569	11.8094	16.9651	17.3952
Potri.001G206800	0.224611			-0.0657729	0.860499	0.977385	0.59829	0.00029212	0.0395728	-0.00773403	0.966147	0.997768	-0.499927	0.0198685	0.296608	-0.543045	0.106853	0.395562	-0.487858	0.0670348	0.276969	AT5G64570.1	beta-D-xylosidase 4	A5JTQ3	Beta-xylosidase/alpha-L-arabinofuranosidase 2 OS=Medicago sativa subsp. varia GN=Xyl2 PE=2 SV=1	26.1992	27.136	19.7741	14.6966	23.1782	20.9043	5.94396	5.90341	5.83855	8.77539	5.58147	6.78045	4.19894	2.40926	3.48015	5.10501	3.61424	3.989
Potri.001G209300	-0.697057	Cu	ptc-miR408-3p(2)	-3.01217	0.000208623	0.0992577	-3.42331	9.12654e-06	NA	-4.46752	0.00632614	NA	-3.91993	0.000296426	0.023586	0.195893	0.93512	NA	-0.33342	0.844925	NA	AT2G02850.1	plantacyanin	Q8LG89	Basic blue protein OS=Arabidopsis thaliana GN=ARPN PE=1 SV=2	12.9944	2.1076	0.672916	5.41592	0.628707	0.404662	1.66331	0	0.0822892	6.15369	0.593258	0.196617	0.129339	0.220293	0.162789	0.431463	0.221035	0.365628
Potri.001G209600	-0.225457			-0.00418354	0.989052	0.998709	0.2075	0.333928	0.915886	0.168804	0.385695	0.91808	-0.0250297	0.899374	0.986129	-0.676655	0.00137194	0.0245797	-0.57253	0.00968925	0.079695	AT3G26070.1	Plastid-lipid associated protein PAP / fibrillin family protein	Q9LU85	Probable plastid-lipid-associated protein 4, chloroplastic OS=Arabidopsis thaliana GN=PAP4 PE=1 SV=1	25.9881	25.174	24.6202	22.9638	26.1084	26.3484	29.0414	37.3485	29.2448	34.3348	36.0692	31.6254	42.0453	26.2357	27.0022	47.5813	31.8066	35.4126
Potri.001G213200	0.146981			1.51692	0.0204098	0.524641	0.696649	0.147898	0.786905	0.476497	0.110029	0.718808	0.528529	0.0359882	0.380526	0.998733	6.5286e-05	0.00250339	0.576325	0.00910806	0.0764178	AT5G22860.1	Serine carboxypeptidase S28 family protein	Q7TMR0	Lysosomal Pro-X carboxypeptidase OS=Mus musculus GN=Prcp PE=2 SV=2	1.25667	3.12357	4.19847	1.85056	2.34092	3.58009	7.15217	9.5978	10.1438	7.52316	11.135	10.7045	5.00147	10.1269	10.0922	6.80548	10.3077	10.1245
Potri.001G213400	0.113925			1.77286	0.00858756	0.423259	0.602662	0.282792	0.890391	0.688852	0.00517304	0.196068	0.387065	0.0788776	0.517659	0.515765	0.0263779	0.178337	0.705069	7.76835e-05	0.00229952	AT5G22860.1	Serine carboxypeptidase S28 family protein	Q7TMR0	Lysosomal Pro-X carboxypeptidase OS=Mus musculus GN=Prcp PE=2 SV=2	3.19131	6.81684	15.773	7.03261	6.2578	14.7183	25.2807	39.0081	41.6865	32.0853	38.0434	46.2148	30.1529	45.2199	42.1059	24.4352	39.2833	42.8946
Potri.001G214500	0.0810241			-0.355462	0.250991	0.80548	-0.421007	0.0727946	0.657766	0.195214	0.403647	0.923336	-0.413337	0.135895	0.624462	1.1766	0.00016899	0.0052709	1.70723	1.18125e-09	2.16112e-07	AT1G08470.1	strictosidine synthase-like 3	Q3T0E5	Adipocyte plasma membrane-associated protein OS=Bos taurus GN=APMAP PE=2 SV=1	62.4083	54.7586	36.3947	49.7023	37.8989	35.3698	32.7248	38.0214	36.6801	56.2858	43.4483	41.3113	16.9971	35.8967	42.1683	11.8892	37.2747	45.6326
Potri.001G215400	0.246579		ptc-miR397a(5)	-0.612404	0.0526151	0.616389	0.0420806	0.851345	0.988617	0.0607071	0.808073	0.985853	0.283352	0.278645	0.765693	1.0004	0.0010143	0.0196683	0.86497	0.00675343	0.0626917	AT5G22070.1	Core-2/I-branching beta-1%2C6-N-acetylglucosaminyltransferase family protein		NA	20.7458	13.079	12.8886	10.5159	10.2921	11.0751	9.68407	8.91879	10.7392	7.85343	8.5701	10.6031	5.63813	9.28604	13.5369	6.7442	11.7518	12.9689
Potri.001G216000	-0.442743			-0.248828	0.57563	0.922079	-0.475677	0.0564684	0.614127	-0.356091	0.148768	0.77868	-0.642746	0.0055946	0.153082	-0.904276	0.000570218	0.013119	-0.626603	0.1705	0.463121	AT5G22090.2	FAF-like protein (DUF3049)	Q0V865	Protein FAF-like, chloroplastic OS=Arabidopsis thaliana GN=At5g22090 PE=2 SV=1	10.3481	7.81269	9.18368	13.0812	9.18868	9.4261	17.5787	15.8842	12.1051	23.5719	17.2923	12.949	25.3462	14.5998	12.86	28.42	22.9608	16.0043
Potri.001G217700	-0.143065			-1.51136	1.75557e-05	0.0177946	-0.583959	0.199701	0.839105	-0.662562	0.110132	0.718808	-1.29499	0.0254572	0.330845	0.521459	0.388297	0.72683	-0.295606	0.585835	0.825604	AT1G66150.1	transmembrane kinase 1	P43298	Probable receptor protein kinase TMK1 OS=Arabidopsis thaliana GN=TMK1 PE=2 SV=1	11.518	4.12937	3.54447	4.41494	3.3197	2.51752	0.929764	0.635249	0.521948	1.26688	0.411464	0.598045	0.389341	0.599991	0.544953	0.595772	0.645031	0.325709
Potri.001G219300	0.240657			-0.640434	0.0550979	0.621613	-0.503253	0.161171	0.807472	0.117569	0.709175	0.976792	-0.18449	0.6327	0.926678	2.00628	0.00430959	0.054164	0.99992	0.0165706	0.114297	AT5G21105.1	Plant L-ascorbate oxidase	Q40588	L-ascorbate oxidase OS=Nicotiana tabacum GN=AAO PE=2 SV=1	137.885	101.847	61.6502	104.708	88.1676	57.561	17.0672	25.3892	13.6996	19.8194	23.9688	10.9804	5.41977	29.0892	15.0478	7.20057	16.7788	14.7313
Potri.001G221100	0.482533			0.665294	0.0339795	0.560035	1.03038	0.0081653	0.278867	1.49251	0.000676581	0.0546952	0.930829	0.170634	0.666274	3.69283	1.02931e-05	0.00056544	4.65907	2.59494e-09	4.27274e-07	AT1G75800.1	Pathogenesis-related thaumatin superfamily protein	P50694	Glucan endo-1,3-beta-glucosidase OS=Prunus avium PE=1 SV=1	15.6566	25.1685	21.4594	10.4454	23.5589	18.8672	2.73969	5.71777	9.19125	5.6912	5.31212	16.5403	0.624893	7.97558	9.41831	0.594305	9.43358	22.4031
Potri.001G221500	0.534856			0.720509	0.0816221	0.666787	0.840979	0.033295	0.507397	1.50975	0.00231009	0.123044	1.38279	0.0027837	0.101748	1.99826	0.00723457	0.0769076	3.53105	1.28565e-07	1.21836e-05	AT1G75800.1	Pathogenesis-related thaumatin superfamily protein	Q9FSG7	Thaumatin-like protein 1a OS=Malus domestica GN=TL1 PE=1 SV=1	5.3306	9.56691	6.38562	4.05225	7.43423	7.0137	2.3053	4.3358	8.21233	2.16518	3.98851	7.44923	0.836497	3.31735	3.7492	0.439707	4.90729	5.8227
Potri.001G222100	0.559756			0.996148	0.0406712	0.580255	1.40806	0.00159619	0.111517	1.50402	0.0363189	0.504999	1.21402	0.0670649	0.486908	2.63479	0.0044129	0.0549826	3.35955	3.76464e-05	0.00130671	AT1G75800.1	Pathogenesis-related thaumatin superfamily protein	O80327	Thaumatin-like protein 1 OS=Pyrus pyrifolia GN=TL1 PE=1 SV=1	4.71783	9.02624	8.48808	2.77945	8.7783	6.07674	0.645467	1.11257	2.33815	1.37612	2.34654	4.12896	0.343197	2.71899	2.22369	0.436448	3.34086	6.17983
Potri.001G224900	0.0262872			1.17295	0.00107952	0.204581	0.545	0.0336883	0.508254	0.0103214	0.951101	0.995686	0.732608	0.0019852	0.0824603	-0.243115	0.301253	0.651546	-0.392114	0.224795	0.535173	AT5G19500.1	Tryptophan/tyrosine permease	P44747	Tyrosine-specific transport protein 2 OS=Haemophilus influenzae (strain ATCC 51907 / DSM 11121 / KW20 / Rd) GN=tyrP-B PE=3 SV=1	12.3189	26.1488	27.2466	16.735	21.8904	26.2664	37.2283	39.4733	35.7429	20.9	32.0766	37.6401	29.6187	23.5576	27.0441	34.5	24.3629	22.8062
Potri.001G226900	-0.367308		ptc-miR159a(4.5)	-0.2015	0.580324	0.923381	-0.846822	0.000545341	0.0574219	-0.521751	0.13491	0.756049	0.0277254	0.932467	0.990559	-0.592698	0.0516046	0.263488	-1.28572	0.0014066	0.020737	AT5G40850.1	urophorphyrin methylase 1	C1DKY7	Siroheme synthase OS=Azotobacter vinelandii (strain DJ / ATCC BAA-1303) GN=cysG PE=3 SV=1	7.31986	6.32002	5.71586	8.55265	5.36014	4.11982	6.9949	5.98813	4.04443	5.99522	7.76376	4.50091	9.86809	7.18731	5.99971	17.0314	6.81151	7.17651
Potri.001G227800	0.575288			1.08636	0.00881103	0.430532	0.349419	0.177249	0.824091	-0.381126	0.342797	0.907248	1.619	2.25383e-05	0.00361123	0.924934	0.0154632	0.125766	0.378607	0.441282	0.733382					10.2403	24.0635	16.2988	12.9996	17.613	15.1681	9.03836	5.55539	8.00581	3.6825	9.76191	13.0019	5.37464	9.58084	11.5278	5.54446	6.41576	6.3504
Potri.001G232600	0.324363			-0.292265	0.458633	0.888059	-0.0955704	0.690735	0.97964	0.624702	0.0572761	0.59637	0.204016	0.509934	0.88609	0.948567	0.0239421	0.167526	1.29413	0.000133852	0.0034203	AT1G05590.3	beta-hexosaminidase 2	P43077	Beta-hexosaminidase OS=Candida albicans GN=HEX1 PE=1 SV=1	7.55697	6.93605	4.30407	3.84089	3.40239	3.68418	2.11742	3.08513	3.27848	2.64229	2.48044	3.62446	1.74425	2.59972	4.20182	1.46456	3.68171	3.42809
Potri.001G233400	-0.172648			-0.569916	0.102451	0.69121	-0.177018	0.274771	0.885796	0.319604	0.186885	0.824871	0.201324	0.284973	0.769462	0.316683	0.122299	0.424844	0.585883	0.00281548	0.0343875	AT1G07670.2	endomembrane-type CA-ATPase 4	Q9XES1	Calcium-transporting ATPase 4, endoplasmic reticulum-type OS=Arabidopsis thaliana GN=ECA4 PE=2 SV=2	17.8166	10.2678	13.8323	14.6275	12.7342	12.8545	11.1544	13.0914	14.3154	11.7944	11.4319	15.7964	11.1084	12.4332	15.6445	10.4386	14.2513	16.1553
Potri.001G234900	-0.0500623			1.60417	0.0197171	0.521338	0.639811	0.0673317	0.646265	0.857749	0.00256365	0.129961	0.919105	0.00120022	0.0589817	-0.101729	0.766153	0.929089	-0.316384	0.399019	0.699584	AT5G59750.1	monofunctional riboflavin biosynthesis protein RIBA 3	P47924	Riboflavin biosynthesis protein ribBA, chloroplastic OS=Arabidopsis thaliana GN=RIBBA PE=2 SV=2	0.686835	1.91074	2.19017	1.78313	2.87252	2.62846	2.98446	4.44034	6.10314	2.97994	4.84117	6.47147	5.38924	4.10968	6.06116	6.7692	4.43503	5.04434
Potri.001G236100	0.134759			-0.157582	0.564802	0.917318	-0.326132	0.144097	0.781552	-0.630806	0.0512357	0.572469	-1.00272	9.42729e-05	0.0102663	-0.116607	0.754608	0.925565	-0.342727	0.37718	0.6844	AT5G59840.1	Ras-related small GTP-binding family protein	P28186	Ras-related protein RABE1c OS=Arabidopsis thaliana GN=RABE1C PE=1 SV=1	27.1698	25.8539	20.3265	24.3671	19.9236	18.5832	7.28471	5.23176	4.3786	8.24985	4.24243	4.01858	4.75698	5.41199	3.56081	4.618	4.45803	2.96822
Potri.001G237200	0.230729			0.433656	0.204084	0.780607	0.17918	0.62497	0.970625	-0.266407	0.453527	0.934989	0.186038	0.648244	0.931772	2.48098	0.00446001	0.0553533	1.06734	0.0496734	0.230355	AT3G46440.2	UDP-XYL synthase 5	Q8NBZ7	UDP-glucuronic acid decarboxylase 1 OS=Homo sapiens GN=UXS1 PE=1 SV=1	64.9462	95.2314	69.4959	42.3849	37.445	56.9687	51.0685	54.143	34.2975	24.4988	36.0335	19.8873	3.08713	27.3724	7.61984	4.06021	11.2426	7.12988
Potri.001G239100	-0.600194			-0.448811	0.0478501	0.597819	-0.140239	0.345191	0.918259	-0.0504246	0.762689	0.980842	-0.542841	0.000375958	0.0283387	-0.538476	0.00113602	0.0214094	-0.321421	0.0713071	0.286271	AT2G45910.2	U-box domain-containing protein kinase family protein	Q8GUH1	U-box domain-containing protein 33 OS=Arabidopsis thaliana GN=PUB33 PE=2 SV=2	23.5077	15.4252	18.5425	22.5879	19.588	20.9311	20.1364	18.8245	19.8487	26.2471	17.9825	18.1968	23.7689	17.7086	15.4417	20.3062	16.4715	17.7135
Potri.001G239300	0.261178			-0.303096	0.474078	0.893341	-0.22497	0.354091	0.922042	0.10345	0.697805	0.975712	0.252115	0.33836	0.804777	0.936571	0.00367219	0.0487882	0.893697	0.000213638	0.00489417	AT1G07630.1	pol-like 5	Q9ZV25	Probable protein phosphatase 2C 23 OS=Arabidopsis thaliana GN=PLL4 PE=2 SV=1	5.25693	3.52503	5.20151	5.22443	4.43271	4.46522	3.63104	3.32142	4.25498	2.72552	3.05245	3.45355	2.29404	4.35248	4.46381	2.19416	4.15929	4.06602
Potri.001G239700	-0.107675			-1.38015	0.00358756	0.334154	-1.43535	7.12716e-06	0.00279831	-2.13266	0.131625	NA	-2.19617	0.0529118	NA	-1.15899	0.647392	NA	-0.335407	0.876598	NA					51.6011	19.675	18.1712	50.8909	18.292	18.9022	0.62587	0.313171	0	1.48188	0.386196	0.241247	0.239385	0	0.232481	0.274218	0.102275	0
Potri.001G240900	0.100639			-0.667587	0.100627	0.689479	0.067901	0.884513	0.991837	-0.962532	0.0234292	0.419193	-1.58415	0.000105337	0.0108553	0.830892	0.132007	0.441741	1.60428	0.000938083	0.0151991	AT2G39700.1	expansin A4	O48818	Expansin-A4 OS=Arabidopsis thaliana GN=EXPA4 PE=1 SV=1	104.359	77.177	44.2024	48.6228	60.3897	40.3822	7.1802	2.54184	4.41119	13.7581	3.30046	5.87817	1.69116	3.62032	2.4417	1.0084	2.97493	3.00876
Potri.001G241400	-0.219238			0.949639	0.00243236	0.286392	0.0795808	0.710934	0.981291	0.258037	0.160442	0.793477	0.182521	0.36086	0.81547	-0.301838	0.0967224	0.374715	-0.511784	0.0688755	0.281278	AT5G59400.1	PGR5-like A protein	Q8GYC7	PGR5-like protein 1B, chloroplastic OS=Arabidopsis thaliana GN=PGRL1B PE=1 SV=1	11.4007	20.3029	23.4702	20.4449	21.4373	21.3636	30.534	43.0842	31.814	30.72	39.0846	30.8594	29.2228	24.4956	23.3526	36.8013	28.9439	21.2662
Potri.001G241800	-0.133119			-0.691239	0.0136711	0.486287	-0.121513	0.449677	0.943455	0.2511	0.290719	0.887248	0.280513	0.224659	0.721327	0.475444	0.0718338	0.31688	0.762139	6.41007e-05	0.00197773	AT1G07530.1	SCARECROW-like 14	Q9XE58	Scarecrow-like protein 14 OS=Arabidopsis thaliana GN=SCL14 PE=2 SV=2	10.8738	5.86648	7.50882	6.57727	5.88384	6.06185	9.49367	10.7877	11.4945	8.07357	8.50022	11.1809	10.6783	12.6573	17.4728	9.20712	13.9395	17.0775
Potri.001G245000	0.289897			0.636816	0.0555765	0.621613	0.211171	0.248272	0.873557	0.238605	0.345326	0.907534	-0.0985992	0.748645	0.95588	0.804791	1.32629e-05	0.00069101	0.901096	8.09924e-09	1.11133e-06	AT1G07440.1	NAD(P)-binding Rossmann-fold superfamily protein	Q9ASX2	Tropinone reductase homolog At1g07440 OS=Arabidopsis thaliana GN=At1g07440 PE=1 SV=1	33.4806	47.9718	53.0493	36.7813	39.3992	44.823	48.2323	47.1852	63.1915	75.7215	65.6285	76.2729	49.0181	80.2949	93.6443	46.4782	79.8763	97.1503
Potri.001G245200	-0.536827			-0.0605695	0.806403	0.968732	-0.0523623	0.711125	0.981291	-0.839165	0.000801227	0.0618929	-0.423004	0.10049	0.565494	-0.832889	0.00133744	0.0242041	-1.10313	0.000248069	0.00547352	AT1G07430.1	highly ABA-induced PP2C protein 2	Q9ZW21	Probable protein phosphatase 2C 24 OS=Arabidopsis thaliana GN=At2g29380 PE=2 SV=1	13.4447	11.3274	14.3934	17.8799	17.4199	16.676	33.2085	17.9149	18.8538	28.0568	24.2323	17.7236	31.2956	18.083	17.4781	46.5121	23.7428	18.7258
Potri.001G246400	-0.196254			-0.203035	0.496051	0.90046	-0.309186	0.139592	0.778612	-0.862272	1.80552e-05	0.00409494	-0.709234	0.000475536	0.0332066	-0.898004	0.00133153	0.0241347	-0.988864	0.000188282	0.00442488	AT5G59010.1	kinase with tetratricopeptide repeat domain-containing protein	Q9FHD7	Probable serine/threonine-protein kinase At5g41260 OS=Arabidopsis thaliana GN=At5g41260 PE=1 SV=1	15.84	13.7413	12.8606	12.6888	10.8722	9.44681	8.46739	4.68935	4.57869	7.71515	5.02793	4.39903	8.33902	4.81302	4.28572	8.4819	5.0687	3.56799
Potri.001G247400	-0.228893			-0.637189	0.0300845	0.555219	-0.295149	0.24744	0.872674	0.227222	0.463355	0.93621	-0.493179	0.0173932	0.275878	1.57918	7.87428e-07	6.80203e-05	1.51112	1.13215e-07	1.0846e-05	AT1G07380.2	Neutral/alkaline non-lysosomal ceramidase	Q304B9	Neutral ceramidase OS=Arabidopsis thaliana GN=At2g38010 PE=2 SV=1	24.9658	15.5751	15.4492	18.7374	14.3594	15.7477	20.9758	21.8904	26.0972	32.9114	23.0212	23.9104	7.24644	20.4314	23.6459	7.00051	19.4526	21.2019
Potri.001G247700	0.0207687			-0.370932	0.473732	0.893341	0.115187	0.763032	0.984232	-0.147522	0.506233	0.943536	-0.730206	0.00303984	0.106613	-0.053717	0.867962	0.964502	-0.0706595	0.823149	0.940411	AT2G29570.1	proliferating cell nuclear antigen 2	O82797	Proliferating cell nuclear antigen OS=Nicotiana tabacum GN=PCNA PE=2 SV=1	32.8826	33.4273	11.8914	12.742	15.4383	11.9307	9.32641	8.39808	8.41811	13.9549	8.06643	8.85152	9.25813	8.86363	9.28633	9.23533	9.70541	9.21841
Potri.001G249200	-0.161594			0.21908	0.460812	0.888431	0.343068	0.0511485	0.596904	-0.0460476	0.814759	0.986186	0.0585287	0.798353	0.967562	-0.870514	0.00257336	0.0386286	-0.692126	0.00155455	0.0222193	AT2G29630.3	thiaminC	O82392	Phosphomethylpyrimidine synthase, chloroplastic OS=Arabidopsis thaliana GN=THIC PE=1 SV=1	157.406	177.166	176.804	161.327	201.15	205.226	280.366	282.052	262.544	259.1	308.523	233.143	445.517	252.788	241.056	451.917	292.905	271.565
Potri.001G249800	-0.282859			0.199306	0.522714	0.905486	0.164175	0.349192	0.920253	-0.0567899	0.651441	0.971324	0.0910374	0.5805	0.910875	-0.599953	0.00310445	0.0437091	-0.549588	6.20988e-05	0.00194129	AT2G29650.1	phosphate transporter 4%3B1	O82390	Sodium-dependent phosphate transport protein 1, chloroplastic OS=Arabidopsis thaliana GN=ANTR1 PE=1 SV=1	25.6703	27.5806	29.4104	32.0528	32.06	39.0036	45.7961	45.0062	43.0809	42.6734	48.3339	42.8721	56.1416	37.499	37.5485	57.5506	39.0973	40.1295
Potri.001G252600	0.275602			0.0531799	0.832285	0.973478	0.0986274	0.605424	0.967046	-0.0471609	0.841214	0.990906	-0.081876	0.676969	0.940143	0.664886	0.000239275	0.00692612	0.190686	0.440416	0.732729	AT5G58620.1	zinc finger (CCCH-type) family protein	Q9LUZ4	Zinc finger CCCH domain-containing protein 66 OS=Arabidopsis thaliana GN=At5g58620 PE=2 SV=1	18.1768	18.6351	17.5181	16.7873	17.9333	17.6356	14.4756	12.1947	15.1354	16.5152	14.3822	16.9322	10.0949	15.4443	17.2211	16.1911	19.1276	18.6167
Potri.001G252900	-0.0421005			-0.698526	0.0568099	0.622372	-0.510212	0.162405	0.808321	-1.00168	0.0248416	0.433623	-1.76693	7.7712e-05	0.00916153	0.933556	0.0588652	0.283551	1.09012	0.0187118	0.123985	AT5G05580.1	fatty acid desaturase 8	P48619	Omega-3 fatty acid desaturase, chloroplastic OS=Ricinus communis GN=FAD7A-1 PE=2 SV=1	90.012	63.2368	40.293	63.8136	54.1621	34.5148	12.8748	4.0187	7.94036	26.9016	4.59574	11.248	2.54959	4.74811	5.40989	2.50567	5.60785	5.46757
Potri.001G253300	-0.168836			0.224632	0.595716	0.927628	0.0139791	0.944501	0.997183	0.178043	0.328687	0.903974	0.0362826	0.839745	0.974546	-0.606753	3.14876e-05	0.00142616	-0.526693	0.00135807	0.0201909	AT2G13360.3	alanine:glyoxylate aminotransferase	Q56YA5	Serine--glyoxylate aminotransferase OS=Arabidopsis thaliana GN=AGT1 PE=1 SV=2	142.2	155.806	165.012	164.995	156.42	173.313	165.803	196.94	180.159	195.187	205.66	196.139	203.298	133.526	137.266	220.318	157.424	160.552
Potri.001G253900	-0.337099			0.489457	0.14207	0.730909	-0.221386	0.294321	0.89607	-0.0142972	0.954039	0.995844	0.126145	0.643705	0.929963	-0.959418	0.0003272	0.0086893	-1.00309	1.91841e-05	0.000746536	AT4G31530.1	NAD(P)-binding Rossmann-fold superfamily protein	O80934	Uncharacterized protein At2g37660, chloroplastic OS=Arabidopsis thaliana GN=At2g37660 PE=1 SV=2	14.1965	17.0864	22.2096	27.3127	21.9086	24.441	40.3981	50.6561	32.5768	36.7122	50.5125	29.864	52.6021	31.8946	22.9147	60.3263	34.4558	28.3485
Potri.001G258100	-0.279556			0.556032	0.124936	0.715842	-0.593827	0.000475299	0.052937	-0.222268	0.365908	0.914429	-0.00902022	0.972905	0.99673	-0.607496	0.104333	0.389959	-0.81874	0.00646675	0.0609758	AT5G19855.1	Chaperonin-like RbcX protein		NA	49.0353	60.966	82.1169	121.491	79.3104	79.8109	97.8883	98.6527	73.5433	103.246	124.792	80.9363	128.967	110.738	60.9793	145.553	99.0427	79.0559
Potri.001G259000	-0.315453		ptc-miR1444a(5)	0.287495	0.327026	0.844215	0.291155	0.166527	0.812756	0.0453333	0.777257	0.982905	0.0243985	0.867843	0.979618	-0.41439	0.0489823	0.255	-0.618842	0.00205035	0.027144	AT1G51310.1	tRNA (5-methylaminomethyl-2-thiouridylate)-methyltransferase	O51625	tRNA-specific 2-thiouridylase MnmA OS=Borrelia burgdorferi (strain ATCC 35210 / B31 / CIP 102532 / DSM 4680) GN=mnmA PE=3 SV=1	8.11677	9.57899	9.83914	11.6778	15.0855	13.1897	16.1563	17.681	15.7357	16.3155	16.9713	16.2726	16.506	13.4545	11.6651	19.9756	12.8095	12.284
Potri.001G261900	0.105865			-0.896531	0.00308068	0.316387	-0.317061	0.415125	0.935879	-0.594686	0.197616	0.832215	-0.0652929	0.890019	0.983795	0.362787	0.508968	0.805154	0.273491	0.634407	0.852233	AT5G13760.1	Plasma-membrane choline transporter family protein	Q869R1	CTL-like protein DDB_G0274487 OS=Dictyostelium discoideum GN=DDB_G0274487 PE=3 SV=1	11.832	6.57723	5.41011	5.73144	5.33335	3.81433	1.33882	0.876254	0.847613	1.0139	1.01422	0.942674	0.848753	1.25109	0.970662	0.549536	0.776369	0.730583
Potri.001G262400	-0.403677			0.378149	0.269518	0.817576	-0.149041	0.402368	0.935006	-0.051885	0.749468	0.979432	-0.114202	0.514227	0.88736	-0.729781	0.000421431	0.0104401	-0.70056	0.000221351	0.00503583	AT3G63490.1	Ribosomal protein L1p/L10e family	Q9LY66	50S ribosomal protein L1, chloroplastic OS=Arabidopsis thaliana GN=RPL1 PE=1 SV=1	148.368	147.921	242.81	309.566	255.803	297.009	367.913	380.888	335.104	408.976	417.67	340.514	409.63	280.798	220.283	458.309	316.934	271.356
Potri.001G263700	0.305846			0.0918076	0.740658	0.959063	0.0650797	0.754399	0.983649	0.40039	0.106263	0.711725	-0.15617	0.522563	0.889991	2.24803	2.32429e-09	5.626e-07	2.32716	8.28757e-09	1.13127e-06	AT5G13710.2	sterol methyltransferase 1	Q9LM02	Cycloartenol-C-24-methyltransferase OS=Arabidopsis thaliana GN=SMT1 PE=2 SV=1	58.4449	67.4662	49.9016	56.0038	62.6759	53.5054	11.3373	14.0605	15.5411	20.5295	18.9643	18.0755	3.14468	16.2808	14.5484	2.92593	16.2835	14.2137
Potri.001G264900	0.0283154			0.655722	0.0287278	0.549346	0.465111	0.0813148	0.680512	0.0937748	0.641365	0.970716	0.408324	0.0811999	0.524147	-0.757924	0.00213078	0.0339827	-0.756242	0.00303288	0.036271	AT3G63510.1	FMN-linked oxidoreductases superfamily protein	Q87L85	tRNA-dihydrouridine synthase A OS=Vibrio parahaemolyticus serotype O3:K6 (strain RIMD 2210633) GN=dusA PE=3 SV=1	9.64342	14.352	14.962	12.2407	17.4965	15.922	14.8205	18.7281	13.6085	12.802	19.0014	15.0199	14.6893	9.32754	8.16115	18.421	10.6218	9.7465
Potri.001G265300	-0.277063			1.8378	0.00159577	0.242732	0.0251252	0.946548	0.997817	-0.532398	0.162399	0.794662	0.0835667	0.816912	0.971993	-1.00522	0.00626661	0.070042	-1.38571	4.20978e-05	0.00142737	AT2G28305.1	Putative lysine decarboxylase family protein	Q8RUN2	Cytokinin riboside 5'-monophosphate phosphoribohydrolase LOG1 OS=Arabidopsis thaliana GN=LOG1 PE=1 SV=1	1.23623	3.99573	5.73913	5.19812	4.38653	6.03479	17.5613	15.852	9.56653	12.0875	16.0311	9.63485	20.1177	11.2905	9.06484	21.9836	10.0996	6.04542
Potri.001G265900	-0.104584			1.13868	0.0189714	0.5157	-0.0519169	0.810769	0.986892	0.351879	0.208224	0.840808	0.112883	0.646364	0.931381	-0.451521	0.12425	0.428177	-0.703617	0.00199631	0.0266293	AT3G63520.1	carotenoid cleavage dioxygenase 1	Q8LP17	Carotenoid 9,10(9',10')-cleavage dioxygenase 1 OS=Pisum sativum GN=CCD1 PE=2 SV=1	4.11263	9.88028	6.91878	7.41365	6.8533	7.28405	11.131	18.165	11.3186	12.8734	16.267	11.6504	14.5344	11.9257	9.43618	16.7022	10.8601	10.1382
Potri.001G266000	-0.52582		ptc-miR169q(3.5),ptc-miR397a(5),ptc-miR169i(2.5),ptc-miR169ac(4.5)	-0.225827	0.54074	0.912375	-0.255219	0.231429	0.864633	-0.348034	0.0515723	0.574592	-0.261568	0.100681	0.565772	-0.760275	0.00127179	0.0233136	-0.519159	0.00551694	0.0541116	AT5G12840.4	nuclear factor Y%2C subunit A1	Q9LXV5	Nuclear transcription factor Y subunit A-1 OS=Arabidopsis thaliana GN=NFYA1 PE=2 SV=1	7.66445	6.06872	6.97422	9.64973	7.61721	8.36351	16.3198	12.6324	12.9401	16.0454	14.2957	12.592	18.8871	10.8655	11.6871	17.4692	12.2195	11.9186
Potri.001G268000	-0.0358369			0.295393	0.549786	0.913888	-0.31409	0.190193	0.83232	-0.0742952	0.852118	0.991816	-0.401544	0.145306	0.637141	-0.963582	0.00116158	0.0217675	-0.706607	0.0394694	0.200235				NA	15.9352	19.7084	16.51	20.6343	16.6515	16.1496	14.6751	16.3471	12.4992	17.4241	16.1003	10.3498	23.0236	12.6155	11.1792	22.0014	17.7106	10.4239
Potri.001G268500	0.222948			-0.284761	0.653205	0.938446	-0.29204	0.508719	0.956066	-1.34915	0.00121598	0.0826493	-0.848806	0.0513283	0.441767	0.827609	0.298007	0.649029	1.14854	0.00217308	0.0283555					138.786	146.956	56.7451	76.0348	74.6488	48.6965	18.2513	6.77671	7.08574	23.1524	11.227	14.6238	4.4125	12.1685	3.87355	4.18067	8.44014	10.7224
Potri.001G268600	-0.0704432			-0.525518	0.220377	0.793405	-1.17589	0.0299616	0.489426	0.152201	0.788258	0.983197	0.290116	0.696893	0.945116	2.04699	1.24222e-05	0.000659027	2.15893	1.55762e-07	1.41016e-05	AT4G37980.1	cinnamyl alcohol dehydrogenase 7	Q9ZRF1	Probable mannitol dehydrogenase OS=Fragaria ananassa GN=CAD PE=2 SV=1	5.84841	4.03231	3.62115	5.15456	2.5908	1.92019	4.33776	2.92754	5.99949	8.27633	8.05153	12.2437	3.97187	12.7428	20.337	5.85903	24.6567	30.1383
Potri.001G273900	-0.384842			-0.293729	0.340924	0.847717	-0.41885	0.0584616	0.619632	-1.25881	9.59351e-06	0.00248339	-0.711431	0.0487776	0.432496	-1.71384	2.29478e-16	3.13669e-13	-1.81903	3.35686e-12	1.47394e-09	AT2G32560.1	F-box family protein	Q6NLB1	F-box protein At2g26850 OS=Arabidopsis thaliana GN=At2g26850 PE=2 SV=1	17.6521	15.8194	11.3247	17.7206	13.4899	12.7544	18.7969	8.97409	7.06385	10.8073	7.74202	5.50919	23.4752	7.56481	7.01618	19.1748	6.49429	4.28383
Potri.001G275300	-0.212476			0.405759	0.282065	0.823099	-0.119243	0.559257	0.964869	-0.177233	0.466749	0.936703	-0.0665637	0.714875	0.949394	-0.68448	0.000334243	0.00879696	-0.39598	0.104014	0.354973	AT4G29070.2	Phospholipase A2 family protein		NA	41.4801	48.5392	59.6285	68.7646	58.9159	65.9916	102.151	92.0429	88.8123	103	101.425	96.0612	150.918	99.4365	91.0859	123.802	102.314	94.257
Potri.001G277800	0.546775			0.277471	0.35632	0.854942	0.382351	0.163885	0.808532	0.747836	0.00610501	0.218613	0.326803	0.152651	0.647147	0.570698	0.0517842	0.264057	0.901016	0.000206684	0.00475139	AT2G30000.1	PHF5-like protein	Q0WMV8	PHD finger-like domain-containing protein 5B OS=Arabidopsis thaliana GN=At1g07170 PE=2 SV=1	28.9579	36.7564	29.3388	19.499	25.2851	25.0184	13.0153	17.1627	24.9845	18.1247	20.6937	25.1358	23.7049	32.6668	39.1316	16.1311	28.7663	32.6195
Potri.001G280100	0.20829			0.209809	0.601514	0.928393	-0.16332	0.564514	0.964869	0.718129	0.00428565	0.176827	0.413197	0.124837	0.606501	0.539301	0.131201	0.44057	0.658576	0.0107029	0.0854188	AT3G51770.2	tetratricopeptide repeat (TPR)-containing protein	O65020	Ethylene-overproduction protein 1 OS=Arabidopsis thaliana GN=ETO1 PE=1 SV=2	3.22954	3.31198	4.2474	3.13031	2.26771	3.24113	2.81556	4.25034	4.87758	2.81314	3.34841	4.15748	3.3132	3.72175	6.10047	2.87063	3.93649	5.34463
Potri.001G282500	-0.136108			0.449177	0.150888	0.738029	0.0545472	0.809918	0.986892	0.0807579	0.700591	0.976051	0.099103	0.562875	0.905378	-0.508445	0.0878192	0.354711	-0.750022	0.00083772	0.0139682	AT2G30170.1	Protein phosphatase 2C family protein	O64730	Probable protein phosphatase 2C 26 OS=Arabidopsis thaliana GN=At2g30170 PE=2 SV=2	5.18322	6.98714	6.41578	7.17158	7.301	7.42693	7.72671	9.51077	7.20558	8.19966	8.93076	8.65339	8.39014	6.18586	5.61994	10.2935	6.56601	5.8428
Potri.001G286000	-0.334516			0.10559	0.73192	0.956997	-0.224597	0.136353	0.774139	-0.151967	0.49802	0.94332	-0.24944	0.166738	0.662111	-0.315599	0.159963	0.485179	-0.616315	0.00393697	0.0429368	AT5G64460.8	Phosphoglycerate mutase family protein		NA	14.9085	14.8701	16.5957	19.849	17.0585	16.5469	17.3491	16.8775	14.8145	18.5592	17.7656	13.605	17.4114	14.9819	13.3483	21.1188	14.9801	11.4447
Potri.001G286700	0.178288		ptc-miR397a(4.5)	-0.948134	0.00617911	0.377814	-0.276841	0.284873	0.891006	0.198424	0.318763	0.899107	0.0929881	0.712308	0.949006	0.61798	0.000308549	0.00836912	0.311855	0.343768	0.656895	AT5G56000.1	HEAT SHOCK PROTEIN 81.4	Q0J4P2	Heat shock protein 81-1 OS=Oryza sativa subsp. japonica GN=HSP81-1 PE=2 SV=2	123.586	60.7493	63.8942	77.2181	68.8779	56.7411	55.5896	74.4281	56.1039	58.0543	74.2749	49.8793	56.5457	94.6385	81.2288	72.3999	104.628	81.6115
Potri.001G289200	0.131034			-0.0358718	0.915738	0.987274	0.730313	0.000613749	0.0620851	0.532432	0.0919887	0.681292	0.664524	0.0496399	0.434787	0.424057	0.195234	0.536754	0.540141	0.149973	0.432365	AT1G50030.1	target of rapamycin	Q9FR53	Serine/threonine-protein kinase TOR OS=Arabidopsis thaliana GN=TOR PE=1 SV=1	6.43274	5.25934	7.38469	5.19264	8.80394	8.26003	8.39744	9.67986	13.6947	5.75181	6.18819	12.1427	6.52145	7.10505	10.6334	6.36875	7.268	8.25516
Potri.001G289400	-0.283123			0.125516	0.710442	0.954264	-0.117579	0.461435	0.944584	-0.145154	0.37049	0.914429	0.342537	0.0195916	0.295149	-0.596576	0.0142796	0.119962	-0.620216	0.000810144	0.0136118	AT1G50020.1	tubulin alpha-6 chain		NA	41.1685	41.5324	45.4886	53.786	46.7605	51.3456	61.4395	59.2734	52.5422	53.2989	73.9471	61.7649	75.9068	58.2993	43.372	76.0266	51.4015	51.4573
Potri.001G289500	0.11837			-0.575833	0.263281	0.81415	0.123906	0.655611	0.977041	-0.172763	0.591172	0.961857	-0.956966	0.00372152	0.120311	1.37838	0.0321311	0.199687	0.722705	0.132383	0.40488	AT4G14960.2	Tubulin/FtsZ family protein	P33629	Tubulin alpha chain OS=Prunus dulcis GN=TUBA PE=2 SV=1	165.987	140.299	60.8741	47.4557	55.7859	46.265	15.6068	15.898	12.401	20.3759	11.45	9.5219	2.06223	7.75152	3.24486	2.51257	4.97893	3.73357
Potri.001G290200	-0.103718			0.214678	0.649363	0.936755	-0.85703	0.0832006	0.686348	-0.572754	0.116378	0.730208	-0.597039	0.224882	0.721327	0.492479	0.197246	0.539541	1.51709	0.000156831	0.00385782	AT3G19660.1	hypothetical protein		NA	9.58837	11.718	8.88549	13.0063	5.01846	9.11888	10.0009	5.26729	7.70102	12.1362	5.97073	10.2313	7.84432	9.68264	13.1953	3.935	9.3739	14.9992
Potri.001G291900	-0.484509			-0.186879	0.519766	0.904607	0.252104	0.1692	0.816022	-0.319118	0.100624	0.701972	-0.362578	0.10995	0.58308	-0.33145	0.196528	0.538782	-0.618358	0.0037304	0.0415199	AT3G19640.1	magnesium transporter 4	Q8L4S2	Magnesium transporter MRS2-F OS=Oryza sativa subsp. japonica GN=MRS2-F PE=1 SV=1	12.3679	9.30486	12.4184	10.2673	12.4375	11.7553	14.2893	11.425	11.4334	14.0008	11.0236	10.9908	12.8761	11.3814	9.42106	14.154	8.74648	8.77597
Potri.001G293400	0.226398			-0.314082	0.378582	0.862303	-0.694129	0.0927501	0.705975	-0.327779	0.359662	0.913948	-0.684173	0.164669	0.662111	1.52486	0.0029616	0.0422719	1.36127	0.0116235	0.0900316	AT2G14750.1	APS kinase	Q43295	Adenylyl-sulfate kinase 1, chloroplastic OS=Arabidopsis thaliana GN=AKN1 PE=1 SV=1	93.1793	90.3633	46.5128	95.775	78.3584	38.759	11.6392	11.9035	7.30743	20.4661	13.0558	12.4816	4.73236	17.7462	9.80167	5.0445	18.3371	7.39706
Potri.001G294100	0.27421			1.40864	0.044793	0.588835	1.83887	0.00458393	0.204205	0.748865	0.0762312	0.641679	0.50243	0.228298	0.724854	1.06136	0.00565979	0.0655209	1.10177	0.000522287	0.0097517	AT5G67500.3	voltage dependent anion channel 2	Q9FJX3	Mitochondrial outer membrane protein porin 2 OS=Arabidopsis thaliana GN=VDAC2 PE=1 SV=1	0.963673	1.59993	3.56095	0.573462	1.5292	2.47309	2.59342	3.53956	4.73972	3.18265	3.33784	5.70883	3.23877	6.74188	7.07709	3.02527	6.64063	6.1426
Potri.001G295200	-0.352836		ptc-miR397a(4.5)	0.538567	0.0555857	0.621613	0.185873	0.369185	0.925149	-0.0404929	0.778	0.982905	-0.133394	0.295827	0.774924	-0.525844	0.00379756	0.0498485	-0.617099	8.76586e-05	0.00252943	AT5G40160.1	Ankyrin repeat family protein	Q9SQK3	Ankyrin repeat domain-containing protein EMB506, chloroplastic OS=Arabidopsis thaliana GN=EMB506 PE=1 SV=1	10.9146	15.0474	15.9058	17.0138	16.8011	21.484	24.6572	24.7185	23.3932	26.2794	23.7383	24.3503	28.5116	20.307	19.6942	33.5513	22.0589	21.2575
Potri.001G295300	-0.473715			0.416838	0.361047	0.8568	-0.249562	0.517649	0.956798	-0.380828	0.0408259	0.527292	-0.383213	0.024063	0.322851	-1.0678	1.4567e-06	0.000113589	-1.19676	3.79181e-08	4.06078e-06	AT1G49970.1	CLP protease proteolytic subunit 1	Q9XJ35	ATP-dependent Clp protease proteolytic subunit-related protein 1, chloroplastic OS=Arabidopsis thaliana GN=CLPR1 PE=1 SV=1	13.3464	14.1952	21.1131	25.0027	19.2847	22.3874	51.193	44.6315	34.9935	53.9158	42.9074	39.9352	64.4689	29.3426	32.8267	87.5299	40.3338	40.9234
Potri.001G295400	-0.455848			0.187962	0.67911	0.946013	0.105843	0.766095	0.984714	-0.198897	0.346519	0.908833	-0.441983	0.115062	0.591835	-1.31408	1.72525e-06	0.00012974	-1.3317	1.45021e-07	1.32707e-05	AT1G49970.1	CLP protease proteolytic subunit 1			20.4798	18.1245	27.9954	30.5501	31.4565	32.831	61.9435	49.9426	56.5333	70.8797	57.9979	46.2643	92.5258	38.7933	35.825	117.863	46.2434	53.7101
Potri.001G300900	0.321854			-0.406709	0.221988	0.79468	0.317958	0.162866	0.808321	-0.124221	0.532834	0.948991	-0.0478314	0.839628	0.974546	1.33954	5.27288e-07	4.96056e-05	1.61432	1.06741e-06	7.24719e-05	AT4G34200.1	D-3-phosphoglycerate dehydrogenase	O04130	D-3-phosphoglycerate dehydrogenase, chloroplastic OS=Arabidopsis thaliana GN=At1g17745 PE=1 SV=2	38.5138	32.36	21.5717	13.0971	16.1642	16.0911	14.5711	14.1274	12.8125	13.3611	12.0781	13.8616	5.04937	12.4182	14.034	4.59797	13.3065	16.4298
Potri.001G301900	0.312934			-0.119218	0.688282	0.949509	0.0683729	0.739177	0.983073	0.321457	0.105985	0.711233	-0.146282	0.470605	0.87085	0.66937	0.00358016	0.0480047	0.782279	0.000520479	0.00972484	AT4G34150.1	Calcium-dependent lipid-binding (CaLB domain) family protein		NA	23.9605	23.3391	17.9251	13.2465	14.4559	13.0852	12.3704	12.9637	17.0311	14.5193	11.882	14.5315	11.0447	16.252	19.4708	8.59803	13.6914	16.501
Potri.001G304800	0.127241			-0.406728	0.333248	0.845444	-0.119431	0.601575	0.967046	-0.707135	0.025166	0.436535	-0.575951	0.0154627	0.262878	1.33649	3.0769e-06	0.000208739	1.47629	6.4688e-05	0.00199322	AT4G34050.3	S-adenosyl-L-methionine-dependent methyltransferases superfamily protein	O65922	Caffeoyl-CoA O-methyltransferase 2 OS=Populus trichocarpa GN=CCOAOMT2 PE=2 SV=1	355.425	321.266	169.179	133.36	115.805	126.584	165.55	118.027	89.5355	137.777	94.2773	91.1439	32.9515	94.2175	75.0035	29.1986	85.2575	92.7307
Potri.001G305300	-0.362167			0.287958	0.304823	0.835666	0.223326	0.143642	0.78095	-0.0669307	0.656886	0.971324	0.0287288	0.84944	0.976251	-0.593944	0.00527714	0.0623728	-0.750127	1.01613e-05	0.000443946	AT5G08650.1	Small GTP-binding protein	B9GHA6	Translation factor GUF1 homolog, chloroplastic OS=Populus trichocarpa GN=POPTRDRAFT_815670 PE=3 SV=1	27.7681	29.7091	37.8045	43.0058	52.0858	47.4126	51.9857	54.532	45.8721	52.102	54.5438	52.1511	54.0367	38.1905	34.2839	68.4537	42.1621	38.1359
Potri.001G305700	0.0312178			0.26898	0.314502	0.840244	-0.0806817	0.690432	0.97964	-0.0220969	0.914226	0.993298	0.613276	0.00345714	0.115593	0.0215877	0.920166	0.978509	-0.0292019	0.904065	0.971433	AT2G21120.1	magnesium transporter%2C putative (DUF803)	Q5R7Q3	Magnesium transporter NIPA2 OS=Pongo abelii GN=NIPA2 PE=2 SV=1	5.72155	6.555	7.09012	7.38825	6.71493	7.12119	8.56509	8.53223	8.20613	6.14398	9.40734	9.50413	7.51892	8.31332	7.07437	7.81213	8.19964	6.16955
Potri.001G310400	0.0553918			-0.935769	0.0832156	0.66853	-0.546788	0.181185	0.827061	-0.480376	0.250643	0.865638	-1.74759	0.000365124	0.0276419	1.44262	0.0315044	0.197622	1.02171	0.162562	0.450715					69.1387	47.6996	16.0034	20.3564	19.75	8.05068	5.48856	2.63804	4.76613	12.4234	2.09745	5.26555	1.83649	6.32807	3.93283	1.56377	3.22184	4.20445
Potri.001G311300	-0.0512029			0.0748198	0.849041	0.975435	-0.229139	0.442678	0.943455	0.23055	0.573107	0.957571	-0.391579	0.345422	0.80864	1.63869	5.16599e-07	4.89968e-05	1.44935	2.61929e-05	0.000971904	AT1G17840.1	white-brown complex-like protein	Q8RXN0	ABC transporter G family member 11 OS=Arabidopsis thaliana GN=ABCG11 PE=1 SV=1	42.2457	41.6364	43.9746	37.1019	30.0442	32.417	71.2835	53.9915	103.106	119.506	52.6259	130.141	52.4914	157.252	174.374	51.2247	133.531	158.026
Potri.001G311500	0.0682665			-0.00543974	0.993382	0.998768	-0.225826	0.561528	0.964869	0.0495102	0.913636	0.993298	-0.217812	0.599887	0.917105	1.63564	2.48266e-05	0.00117017	1.21545	0.000173023	0.00414389	AT1G17840.1	white-brown complex-like protein	Q8RXN0	ABC transporter G family member 11 OS=Arabidopsis thaliana GN=ABCG11 PE=1 SV=1	4.96048	5.42147	3.55149	2.86789	2.22904	2.61103	6.09706	3.84194	7.88101	8.78353	5.00429	10.1577	4.14839	12.7224	13.4139	4.72637	11.2489	11.3352
Potri.001G312200	-0.0397882			0.0684252	0.89394	0.983378	0.197842	0.607314	0.967299	0.439817	0.321092	0.899144	-0.315823	0.450847	0.860052	1.59657	2.63578e-06	0.000183376	1.34348	0.000623726	0.0111328	AT1G17840.1	white-brown complex-like protein	Q8RXN0	ABC transporter G family member 11 OS=Arabidopsis thaliana GN=ABCG11 PE=1 SV=1	4.25714	3.01571	6.21032	5.01164	6.46119	4.97828	9.21655	7.94829	15.3687	15.7384	8.19929	17.1876	7.43466	22.4844	22.9121	7.21816	16.1024	22.2026
Potri.001G312300	-0.0785922			-0.341367	0.449752	0.886515	-0.318742	0.429904	0.94137	0.534345	0.2476	0.864055	-0.5504	0.401212	0.837197	1.97438	8.18769e-07	6.99476e-05	1.6777	8.93189e-06	0.000399757	AT1G17840.1	white-brown complex-like protein	Q8RXN0	ABC transporter G family member 11 OS=Arabidopsis thaliana GN=ABCG11 PE=1 SV=1	6.92427	4.45142	6.31719	5.06164	3.75582	4.28043	8.97521	6.6774	17.1251	17.5315	5.49646	18.5348	6.4569	25.9735	25.5399	6.08879	18.5476	23.8929
Potri.001G315400	-0.139438			0.433258	0.364872	0.857431	0.0597051	0.87407	0.99129	-0.153135	0.63168	0.969155	0.224537	0.47782	0.873869	-0.375579	0.253048	0.605916	-0.999541	0.000545193	0.010064	AT3G24100.1	Uncharacterized protein family SERF			8.61224	10.2932	12.8564	11.2748	11.6339	11.4612	11.4596	8.32757	11.7375	11.0332	11.9456	13.8615	12.1242	8.79405	10.1347	16.0751	7.52034	6.98372
Potri.001G318500	-0.0704078		ptc-miR169ac(5)	1.89927	0.147167	0.735198	2.65749	0.0119209	0.334725	0.293523	0.298779	0.891892	0.09315	0.767245	0.959346	0.992538	0.00117754	0.0218971	0.810919	0.0133277	0.0990178	AT2G32830.1	phosphate transporter 1%3B5	Q8GYF4	Probable inorganic phosphate transporter 1-5 OS=Arabidopsis thaliana GN=PHT1-5 PE=2 SV=2	0.447605	0.921544	2.24291	0.279493	0.479416	2.93327	11.1749	10.2037	15.9989	12.5382	8.98501	17.8993	10.777	16.493	27.1333	10.9142	17.0089	21.5177
Potri.001G319100	-0.0927101			0.447835	0.162865	0.747192	-0.259621	0.241368	0.87089	-0.171657	0.557197	0.955333	-0.394508	0.0708263	0.497251	-0.804237	0.00365549	0.0486676	-0.442087	0.156747	0.441993	AT4G13830.2	DNAJ-like 20	Q9SDN0	Chaperone protein dnaJ 20, chloroplastic OS=Arabidopsis thaliana GN=ATJ20 PE=2 SV=2	12.1975	17.985	13.1064	18.0753	14.8831	14.9225	16.7191	16.2805	14.0019	21.2323	18.6176	13.7276	24.7806	16.7392	11.8228	21.7503	18.5166	13.826
Potri.001G319400	0.00845821			0.336918	0.446673	0.885833	-0.0483441	0.874813	0.99129	-0.314644	0.544984	0.95205	2.14793	2.03455e-07	7.81862e-05	-0.40479	0.267988	0.619709	-0.146663	0.739075	0.906026					6.67942	9.01679	7.62887	7.48591	6.72033	7.46314	11.8119	9.96589	8.96607	2.47466	11.2512	10.6881	10.4924	7.30974	8.58328	10.3397	9.56321	6.89009
Potri.001G320400	0.126938		ptc-miR398b(5),ptc-miR398c(5)	-0.751563	0.0522502	0.614554	-0.0211919	0.882791	0.991837	-0.163625	0.316957	0.898787	-0.266909	0.149608	0.64287	0.373989	0.00927195	0.0907549	0.649688	0.00164439	0.0230189	AT4G13930.1	serine hydroxymethyltransferase 4	Q54EW1	Serine hydroxymethyltransferase 2 OS=Dictyostelium discoideum GN=shmt2 PE=3 SV=1	445.183	304.752	185.567	174.341	174.47	165.328	140.922	136.95	117.408	132.819	111.229	110.217	72.8818	97.0317	94.6088	61.2505	101.146	101.904
Potri.001G321600	-0.559587		ptc-miR398c(3),ptc-miR398b(3)	-1.1063	0.000687108	0.173133	-0.916653	0.00113741	0.0908553	-0.573932	0.0895434	0.673266	-0.88458	0.0166673	0.26964	-1.35969	1.82696e-10	6.43227e-08	-1.65657	8.18141e-05	0.00239754	AT4G14030.2	selenium-binding protein 1	O23264	Selenium-binding protein 1 OS=Arabidopsis thaliana GN=SBP1 PE=1 SV=1	26.0722	11.8548	11.299	19.1902	8.81559	11.309	47.0965	21.7478	38.1551	53.9027	26.941	31.6762	113.191	41.9983	47.5763	122.708	34.5588	49.2097
Potri.001G323200	-0.247554			-0.503775	0.381926	0.862529	-0.125101	0.587893	0.964869	-0.086093	0.70196	0.976051	-0.238688	0.318656	0.793098	-0.776052	0.00137963	0.0246983	-0.775621	0.00233919	0.0300175					22.9564	16.0422	14.3565	11.9418	10.1911	11.3506	18.4634	18.6813	16.6129	19.3147	19.578	13.2974	24.9645	15.4915	14.1201	24.4549	16.5895	14.4982
Potri.001G323400	0.284305			-0.3122	0.435786	0.883692	-0.117804	0.612783	0.968828	0.254594	0.429048	0.929407	0.0642994	0.866299	0.979007	1.19249	0.00389106	0.0506252	0.582467	0.059336	0.257034	AT5G14030.4	translocon-associated protein beta (TRAPB) family protein		NA	24.4243	22.3796	13.6501	12.2564	12.9799	9.41571	5.73752	5.15853	8.06044	6.39722	5.49258	7.96767	3.60318	7.07143	10.0071	5.79233	8.40157	9.86611
Potri.001G324200	-0.381118		ptc-miR1444b(5)	-0.327904	0.410674	0.875117	-0.0421057	0.916119	0.9944	-0.0218879	0.913649	0.993298	0.0565841	0.754416	0.956981	-0.810069	0.000771207	0.0162618	-0.762349	0.0016054	0.0227444	AT5G41120.3	Esterase/lipase/thioesterase family protein	Q9LW26	Acyltransferase-like protein At3g26840, chloroplastic OS=Arabidopsis thaliana GN=At3g26840 PE=1 SV=1	1.86384	1.38203	1.59676	2.79632	2.43067	2.9182	7.77094	8.26716	7.23819	7.29397	7.81576	7.41819	10.0292	5.58914	5.9244	12.4488	7.34869	6.89019
Potri.001G324300	-0.0624136			0.110659	0.760403	0.963205	-0.203441	0.479757	0.951109	-0.148728	0.536743	0.950488	0.0591823	0.826792	0.972462	-0.730749	0.00494859	0.0597974	-0.274851	0.272323	0.588254	AT5G64670.1	Ribosomal protein L18e/L15 superfamily protein	A9H3K5	50S ribosomal protein L15 OS=Gluconacetobacter diazotrophicus (strain ATCC 49037 / DSM 5601 / PAl5) GN=rplO PE=3 SV=1	6.49734	7.66103	5.51387	7.60578	6.45864	6.61562	7.56942	8.00719	5.99245	8.31217	10.4178	6.97884	13.2144	9.37313	6.73178	11.3795	10.4596	9.96375
Potri.001G325200	0.167516			0.383221	0.277513	0.821576	-0.582865	0.0821653	0.682452	0.206552	0.564198	0.956298	0.895253	0.0041033	0.128156	1.41099	5.85715e-06	0.000355359	0.605373	0.0188317	0.124413	AT3G02040.1	senescence-related gene 3	Q9C104	Glycerophosphodiester phosphodiesterase gde1 OS=Schizosaccharomyces pombe (strain 972 / ATCC 24843) GN=gde1 PE=1 SV=1	5.9627	8.25913	6.29859	8.60172	5.3722	5.95696	10.0612	7.51922	14.3279	7.86699	13.2977	16.1109	10.0216	27.8398	26.5573	14.3061	20.4968	23.5601
Potri.001G326400	0.280711			0.976464	0.00239728	0.285142	-0.0462824	0.87274	0.990842	-0.136202	0.533662	0.949274	-0.12959	0.627744	0.925568	0.170336	0.452365	0.771438	-0.340246	0.0875586	0.323016	AT3G62870.1	Ribosomal protein L7Ae/L30e/S12e/Gadd45 family protein	P35685	60S ribosomal protein L7a OS=Oryza sativa subsp. japonica GN=RPL7A PE=2 SV=1	7.00431	15.4753	10.6778	9.54662	11.064	7.32744	8.96297	8.66475	7.76919	10.4755	9.76849	9.38528	8.57361	10.0878	9.45253	10.2196	8.95062	7.04786
Potri.001G328300	-0.366725			2.45631	0.289958	NA	0.672274	0.663976	NA	-0.681894	0.0928815	0.684885	-0.205189	0.6843	0.941693	-1.45786	0.00107929	0.020537	-1.09018	0.0430691	0.21165	AT3G01960.1	hypothetical protein			0	0.346766	0.324089	0.434319	0.322342	0.986828	6.33075	2.95298	4.73963	4.51804	3.68429	4.22009	16.8721	5.15658	7.6232	9.20528	3.05494	5.00536
Potri.001G329100	0.229287			-0.116242	0.677778	0.945597	-0.414771	0.0646281	0.639517	0.132761	0.629261	0.96889	0.117777	0.667661	0.937447	1.11434	0.000409503	0.0101989	0.658755	0.107197	0.360538	AT3G01930.2	Major facilitator superfamily protein		NA	11.3095	10.7497	8.79222	9.15746	8.10006	5.58838	6.65754	5.91742	8.09137	7.37542	7.62926	8.44141	4.03779	8.66606	9.08778	5.27933	8.29356	9.52378
Potri.001G329900	0.408634			0.674609	0.0210192	0.526904	0.854455	6.23234e-06	0.00262495	0.629113	0.0104798	0.291433	0.470725	0.160468	0.659191	0.492127	0.0900478	0.360331	0.75746	0.0927617	0.332626	AT1G60550.1	enoyl-CoA hydratase/isomerase D	Q8GYN9	1,4-Dihydroxy-2-naphthoyl-CoA synthase, peroxisomal OS=Arabidopsis thaliana GN=MENB PE=1 SV=2	27.704	46.4195	36.8504	22.7508	44.0422	37.5209	15.0128	18.7524	26.2543	14.4024	13.4547	26.6859	10.8494	13.5023	17.2679	8.72789	10.7396	15.6997
Potri.001G330800	-0.289966			0.650116	0.112612	0.703843	-0.118445	0.637515	0.971244	-0.0371013	0.808456	0.985862	0.109092	0.481581	0.87457	-0.727006	0.000834183	0.0172148	-0.836101	7.57937e-07	5.41134e-05	AT3G27110.4	Peptidase family M48 family protein		NA	22.8436	27.5599	44.8283	51.3277	39.817	53.6544	105.861	114.982	94.5822	106.596	126.661	104.06	139.65	91.3087	79.7059	169.33	101.123	95.6209
Potri.001G331000	-0.04431			0.123166	0.770204	0.964942	-0.00164758	0.996099	0.999925	0.376208	0.1945	0.829997	0.620442	0.000339032	0.0266941	0.27704	0.254327	0.606513	0.244783	0.275967	0.592002	ATCG00270.1	photosystem II reaction center protein D	Q09X22	Photosystem II D2 protein OS=Morus indica GN=psbD PE=3 SV=1	201.608	142.784	316.66	335.687	284.45	379.153	327.162	363.271	462.667	314.847	463.746	508.349	309.889	329.511	432.563	455.642	473.3	633.005
Potri.001G332200	0.174051			-0.972305	0.00199682	0.26754	-1.02787	0.000512457	0.0557327	-0.326559	0.5832	0.960159	-0.209931	0.784245	0.965219	3.19369	0.00918533	0.0902493	2.10275	0.102824	0.352628	AT3G27200.1	Cupredoxin superfamily protein	Q41001	Blue copper protein OS=Pisum sativum PE=2 SV=1	41.1229	23.0565	15.8553	31.0135	14.6155	15.5265	7.3562	5.17067	6.47253	3.25375	4.21308	1.42912	0.198983	2.94209	1.24683	0.227938	1.65541	0.280664
Potri.001G334700	0.288135			0.082769	0.79096	0.966619	0.389615	0.0844224	0.689092	0.430947	0.0544933	0.585624	0.0181591	0.934605	0.991027	0.674809	0.000281923	0.00783617	0.774338	0.000192231	0.00448966	AT4G31940.1	cytochrome P450%2C family 82%2C subfamily C%2C polypeptide 4	O49858	Cytochrome P450 82A3 OS=Glycine max GN=CYP82A3 PE=2 SV=1	18.207	16.2215	22.2801	17.0707	20.2947	23.8619	20.8626	25.8864	29.4886	26.5419	25.4382	28.6072	20.7129	33.5257	33.6214	19.4686	34.7412	35.3877
Potri.001G335300	0.340496			-0.253559	0.436812	0.883704	-0.0148507	0.926697	0.995793	0.58516	0.0364354	0.505653	0.15191	0.569624	0.908064	1.4089	1.04676e-08	1.88554e-06	1.51691	9.24763e-10	1.75273e-07	AT5G40780.1	lysine histidine transporter 1	Q9FKS8	Lysine histidine transporter 1 OS=Arabidopsis thaliana GN=LHT1 PE=1 SV=1	50.2424	41.7329	38.6881	30.7605	29.615	30.6683	28.0545	30.1127	49.8683	37.4608	34.0545	49.5059	23.2734	60.6354	64.9866	20.6659	50.8596	70.7825
Potri.001G336800	-0.293427			-0.148112	0.747207	0.961637	0.0393326	0.913753	0.9944	-0.0500713	0.819817	0.987032	-0.0618909	0.802949	0.968775	-0.72294	0.0178715	0.138565	-0.763502	0.00027194	0.00588199	AT3G27330.1	zinc finger (C3HC4-type RING finger) family protein	B9SLR1	UPF0392 protein RCOM_0530710 OS=Ricinus communis GN=RCOM_0530710 PE=3 SV=1	1.43499	1.13833	1.44594	1.13674	1.04516	1.25732	4.44461	4.4065	4.10737	4.55126	4.37589	4.43418	8.43157	4.33373	6.02011	11.3314	6.4712	7.7564
Potri.001G337100	-0.3023			-0.0331173	0.94087	0.991475	-0.137531	0.602376	0.967046	-0.536826	0.043093	0.536619	-0.0409096	0.836757	0.974055	-0.274218	0.314261	0.664323	-0.807484	0.000285912	0.00609415	AT3G28050.1	nodulin MtN21 /EamA-like transporter family protein	Q6J163	Auxin-induced protein 5NG4 OS=Pinus taeda PE=2 SV=1	8.89945	9.88899	5.78021	6.44552	5.79578	5.78731	12.8919	10.6216	7.46811	9.14573	9.04374	8.77894	10.1618	8.99455	7.97577	12.6512	7.78465	6.14501
Potri.001G337400	0.0510843			0.147878	0.670025	0.943297	0.217268	0.221809	0.857745	0.232646	0.100859	0.702454	-0.125356	0.549061	0.900801	0.778059	5.53518e-05	0.00222528	1.03487	7.6123e-08	7.62533e-06	AT5G40760.2	glucose-6-phosphate dehydrogenase 6	Q9FJI5	Glucose-6-phosphate 1-dehydrogenase, cytoplasmic isoform 2 OS=Arabidopsis thaliana GN=ACG12 PE=1 SV=1	29.1506	27.8053	36.8442	33.264	34.2612	42.244	54.4756	59.7992	66.3242	77.2943	68.1549	74.0087	47.0354	73.9424	89.7822	42.1636	80.5704	94.2406
Potri.001G338900	-0.327141			0.490378	0.0826068	0.667349	0.181513	0.356405	0.922042	-0.108806	0.522402	0.948196	0.230477	0.30478	0.783031	-0.638053	0.00122664	0.0226217	-0.816098	0.000354326	0.00720827	AT5G40640.1	transmembrane protein	Q8GUM4	Uncharacterized membrane protein At3g27390 OS=Arabidopsis thaliana GN=At3g27390 PE=1 SV=2	20.4932	25.602	31.6904	28.715	29.4965	35.0336	59.4085	58.8463	52.1689	40.5809	50.3997	45.1776	53.7788	35.3704	34.5805	61.7	34.6666	30.1635
Potri.001G339000	-0.330379			0.332296	0.583838	0.924786	0.70857	0.040109	0.5476	0.0409424	0.887816	0.992221	0.179978	0.592502	0.914952	-0.764373	0.0228819	0.162774	-1.26495	0.000156452	0.00385782					7.05051	7.38664	11.0702	10.3688	15.1502	18.1406	36.226	39.3674	36.026	25.9734	32.9447	26.1604	33.003	18.0195	21.1399	48.7508	20.2693	14.1754
Potri.001G339200	0.0881593			0.198752	0.602243	0.928393	0.0939932	0.741935	0.983073	0.233727	0.430254	0.929512	0.45274	0.177379	0.67244	0.452717	0.198417	0.541469	1.00066	0.00232997	0.0299429	AT5G14370.1	CCT motif family protein	Q9C9A9	Zinc finger protein CONSTANS-LIKE 7 OS=Arabidopsis thaliana GN=COL7 PE=2 SV=1	3.75177	4.26706	3.91409	3.25035	3.52343	3.36171	4.72975	3.94189	6.63053	4.47671	4.46721	7.84004	5.44634	6.24051	8.89852	4.04448	6.55423	10.4543
Potri.001G342000	-0.54248			-0.151359	0.692618	0.95111	-0.0527573	0.773179	0.984998	-0.357786	0.0928513	0.684885	-0.42716	0.0710277	0.497676	-0.821695	0.00455527	0.0562139	-0.689241	0.027742	0.161374	AT3G45780.2	phototropin 1	O48963	Phototropin-1 OS=Arabidopsis thaliana GN=PHOT1 PE=1 SV=1	25.4829	20.2642	25.3376	25.8955	24.9209	24.5798	34.2779	25.0296	27.6803	27.673	16.7603	24.568	36.9098	20.4241	21.8921	29.2639	17.8139	13.854
Potri.001G343400	0.220748			0.413178	0.241941	0.802457	-0.153585	0.602453	0.967046	0.0308386	0.917692	0.993298	-0.337951	0.229172	0.725177	1.20842	0.0026947	0.0396338	0.265825	0.393422	0.696182	AT3G01640.2	glucuronokinase G	Q93ZC9	Glucuronokinase 1 OS=Arabidopsis thaliana GN=GLCAK1 PE=1 SV=1	5.23011	7.51073	5.70452	6.23949	4.96105	6.09708	3.74716	3.24135	4.13071	5.01308	3.23079	4.73539	1.54426	3.76839	3.61629	2.77442	3.65202	3.09638
Potri.001G343700	-0.412005			-0.161389	0.782037	0.965288	-0.35643	0.241493	0.87089	-0.346366	0.231807	0.854441	-0.380303	0.168332	0.664145	-1.06659	0.000782336	0.0164368	-0.552391	0.0470743	0.223253	AT3G27550.2	RNA-binding CRS1 / YhbY (CRM) domain protein	Q67XL4	Uncharacterized CRM domain-containing protein At3g25440, chloroplastic OS=Arabidopsis thaliana GN=At3g25440 PE=2 SV=1	1.11566	0.829796	1.25967	2.59639	1.90621	2.10614	2.93401	2.46059	2.14168	3.43081	3.10411	2.18222	5.06384	2.4905	2.38191	4.60507	3.48758	2.95078
Potri.001G346700	-0.24825			0.389773	0.138097	0.727759	0.270583	0.221814	0.857745	-0.0172155	0.934544	0.994795	0.0826506	0.694331	0.944276	-0.555415	0.00448616	0.0555677	-0.609561	0.000300896	0.00633436	AT5G14660.3	peptide deformylase 1B	Q9FUZ2	Peptide deformylase 1B, chloroplastic OS=Arabidopsis thaliana GN=PDF1B PE=1 SV=2	10.6721	12.616	15.2378	16.5078	18.8474	20.5281	31.0477	37.1048	26.0765	31.6627	38.9945	28.2634	35.7452	26.2309	22.9227	40.5995	29.7742	24.8247
Potri.001G347600	-0.306656			0.786348	0.250122	0.80548	-0.0318988	0.941763	0.996733	-0.27735	0.435786	0.931334	-0.168567	0.555898	0.903696	-1.51537	6.2814e-05	0.00242808	-1.13852	0.00277003	0.0339569	AT5G23240.1	DNAJ heat shock N-terminal domain-containing protein	Q2JW78	Chaperone protein DnaJ OS=Synechococcus sp. (strain JA-3-3Ab) GN=dnaJ PE=3 SV=1	5.42035	7.2291	11.7089	14.7838	9.20465	19.4285	72.0197	48.8477	66.3275	72.5578	66.1997	63.4762	157.55	63.1202	48.5657	150.011	73.6497	67.1388
Potri.001G348800	-0.331778			0.11503	0.718676	0.954905	-0.104837	0.589199	0.964869	-0.0626888	0.735664	0.978417	-0.0142208	0.939415	0.991587	-0.753101	2.45575e-06	0.000172922	-0.594553	4.97117e-05	0.00163233	AT3G27925.2	DegP protease 1	O22609	Protease Do-like 1, chloroplastic OS=Arabidopsis thaliana GN=DEGP1 PE=1 SV=2	35.7601	33.5023	42.8085	42.1389	34.5413	42.9112	63.5347	69.9979	54.2353	66.1276	72.4841	58.9434	86.6408	51.2324	52.9908	86.74	57.7668	60.5009
Potri.001G348900	0.195609			0.114784	0.8432	0.974488	0.340499	0.362188	0.922854	0.668547	9.17885e-07	0.000429517	0.590469	0.0211234	0.30538	-0.345629	0.130462	0.439419	-0.272564	0.268443	0.584627	AT3G01500.2	carbonic anhydrase 1	P27140	Carbonic anhydrase, chloroplastic OS=Arabidopsis thaliana GN=CA1 PE=1 SV=2	1449.06	1384.52	1685.51	1297.59	1478.72	1783.11	1014.21	1711.76	1534.53	1030.58	1507.76	1608.38	781.83	597.394	650.877	995.457	824.976	904.822
Potri.001G350100	-0.334765			-0.00982338	0.988844	0.998709	-0.0212136	0.949079	0.997832	-0.154698	0.64767	0.971324	-0.345528	0.28074	0.767431	-0.890258	0.0325585	0.201124	-0.966422	0.00289026	0.0350783	AT3G28370.4	spindle assembly checkpoint component		NA	4.02545	3.45396	4.72673	7.05019	7.16559	6.55797	8.48711	8.56555	7.16264	8.42649	7.3119	6.00593	10.1592	5.85621	5.17105	12.1861	6.98022	5.50848
Potri.001G352400	-0.462421			-0.637673	0.337944	0.847114	-0.581499	0.463511	NA	-0.484965	0.235236	0.856383	-1.27641	0.00200966	0.0832006	0.478659	0.323725	0.672474	1.09489	0.008566	0.073389	AT4G18170.1	WRKY DNA-binding protein 28	Q93WV4	Probable WRKY transcription factor 71 OS=Arabidopsis thaliana GN=WRKY71 PE=2 SV=1	1.83456	1.29351	1.05386	1.10832	0.35486	1.10194	5.37952	2.74912	4.45501	7.31872	2.06786	3.98025	2.31432	3.43445	3.12458	1.52367	3.04838	4.0024
Potri.001G352700	-0.108284			-1.07907	0.00774053	0.409195	-0.452433	0.0813114	0.680512	-0.67543	0.0130006	0.320986	-1.03201	0.00226752	0.0905188	-0.413695	0.305607	0.656261	-0.0905568	0.812641	0.935432	AT1G29790.2	S-adenosyl-L-methionine-dependent methyltransferases superfamily protein		NA	18.1837	9.91954	5.93392	6.52536	5.00314	4.45189	3.59462	2.55154	2.0177	3.40679	1.94361	1.34511	1.91133	1.54832	1.35318	1.78644	2.17464	1.24304
Potri.001G352800	0.0671386			1.18704	0.00231583	0.282399	0.23549	0.445726	0.943455	-0.181435	0.578988	0.958505	-0.11706	0.649286	0.931897	-0.14278	0.651528	0.884187	-0.343463	0.201252	0.506252	AT1G29810.1	Transcriptional coactivator/pterin dehydratase	Q60BH8	Putative pterin-4-alpha-carbinolamine dehydratase OS=Methylococcus capsulatus (strain ATCC 33009 / NCIMB 11132 / Bath) GN=MCA0497 PE=3 SV=1	3.76511	8.15817	8.93127	6.76721	8.3629	7.48534	8.90344	8.00327	7.98104	8.61596	7.59983	8.33256	9.05388	8.77063	7.74964	9.93351	7.41956	7.72074
Potri.001G353500	-0.46707			0.266732	0.525358	0.90636	-0.591184	0.00073606	0.0687534	-1.17709	2.59811e-06	0.000866026	-1.10524	1.5186e-08	8.45822e-06	-1.24638	0.00221949	0.0350494	-1.09997	0.00641765	0.0606213	AT1G29395.1	COLD REGULATED 314 INNER MEMBRANE 1		NA	34.2771	44.0707	32.7248	53.0699	32.7553	36.967	84.0221	33.5462	39.5868	87.6757	41.9212	39.9273	102.915	52.9337	34.8891	99.0668	57.7072	34.6538
Potri.001G356400	-0.398113			-0.174893	0.626944	0.934224	-0.203127	0.228224	0.863201	-0.298328	0.130823	0.751316	-0.127613	0.550122	0.901105	-0.56099	0.00369026	0.0489444	-0.699162	9.32167e-05	0.00265491	AT4G22320.1	golgin family A protein			16.6233	14.4343	13.5649	17.1383	15.0304	14.4794	24.4694	21.7274	18.6539	21.699	22.5581	17.3419	28.6194	19.8519	19.5432	29.7699	19.2934	18.56
Potri.001G357000	0.128957			0.131408	0.643088	0.935057	0.0658806	0.712898	0.981291	0.196903	0.25691	0.867139	0.20406	0.353295	0.813701	0.320015	0.192848	0.532691	0.588627	0.0022562	0.0291943	AT4G26910.1	Dihydrolipoamide succinyltransferase	Q8H107	Dihydrolipoyllysine-residue succinyltransferase component of 2-oxoglutarate dehydrogenase complex 2, mitochondrial OS=Arabidopsis thaliana GN=At4g26910 PE=1 SV=2	14.3704	15.075	15.9192	14.1442	15.0027	14.3484	14.8716	15.4	17.9973	15.9465	15.6306	21.2403	15.3642	17.1373	21.7088	14.1933	19.631	21.9946
Potri.001G358600	-0.112784			-0.140528	0.787547	0.966094	-0.513984	0.137017	0.774583	-0.218586	0.564817	0.956451	-1.04116	0.0160788	0.264881	2.63084	2.69179e-07	2.80489e-05	1.36324	0.00397165	0.0431833	AT1G30320.1	Remorin family protein		NA	2.41067	2.26941	1.97864	2.65113	1.84708	1.85124	3.34444	2.4528	3.07761	5.89116	2.10628	3.6622	0.908319	6.15035	5.12223	1.46106	4.1828	3.96921
Potri.001G362300	0.131724		ptc-miR169ac(5)	0.430333	0.196493	0.775079	0.449431	0.103201	0.726202	1.40879	0.000111008	0.0149236	1.04809	0.00326182	0.111632	1.68663	0.00017985	0.00550617	2.16049	2.98038e-08	3.25802e-06	AT3G13080.1	multidrug resistance-associated protein 3	Q9LK64	ABC transporter C family member 3 OS=Arabidopsis thaliana GN=ABCC3 PE=1 SV=1	4.38032	4.63074	7.2918	5.2944	5.92831	8.33557	8.46247	14.4382	27.7131	12.1493	16.5008	33.9245	12.0666	22.2358	56.5918	11.2209	32.4236	60.9309
Potri.001G364000	0.20529			-0.535105	0.331579	0.844215	-0.240041	0.460279	0.944584	0.4558	0.136755	0.758321	0.26018	0.238076	0.733225	0.834881	0.00307762	0.043474	0.61036	0.00586763	0.056603	AT3G13110.1	serine acetyltransferase 2%3B2	Q39218	Serine acetyltransferase 3, mitochondrial OS=Arabidopsis thaliana GN=SAT3 PE=1 SV=3	11.3707	7.70575	7.12453	5.52008	4.40006	4.81235	6.40138	8.5217	8.71102	8.19382	10.1306	9.69541	7.46478	11.2525	15.7162	8.37246	11.6829	14.7015
Potri.001G364100	0.428488			0.443547	0.306697	0.836498	0.733876	0.00394674	0.188897	0.429652	0.0578231	0.598982	0.194401	0.449029	0.859959	0.0397056	0.885402	0.969249	0.0173354	0.947941	0.984863	AT3G13120.3	Ribosomal protein S10p/S20e family protein	Q9M4Y3	30S ribosomal protein S10, chloroplastic OS=Mesembryanthemum crystallinum GN=RPS10 PE=2 SV=1	14.8012	21.2546	16.2899	10.5715	17.9541	16.7756	8.57112	10.3069	12.2225	9.9322	10.7486	12.0957	10.3912	9.48497	12.0521	10.954	9.24188	14.0381
Potri.001G365500	0.0991429			-0.588264	0.226931	0.795747	-0.492652	0.188532	0.83232	0.702119	0.00471242	0.186148	0.344804	0.158036	0.654082	0.447284	0.0843571	0.346313	0.572872	0.0196392	0.127473	AT3G13110.1	serine acetyltransferase 2%3B2	Q39218	Serine acetyltransferase 3, mitochondrial OS=Arabidopsis thaliana GN=SAT3 PE=1 SV=3	10.1552	6.99321	5.67826	6.33414	3.54865	5.30037	6.72039	10.5335	11.0678	7.65805	8.72006	10.8883	9.92926	12.147	15.3454	8.46386	11.638	15.8537
Potri.001G366100	0.840911			1.29865	0.00635105	0.38021	1.38726	2.81585e-07	0.000197664	1.24439	3.01623e-07	0.00017901	0.854956	2.61545e-09	1.69954e-06	1.50624	1.36864e-13	1.06011e-10	1.12095	1.1646e-06	7.7478e-05	AT1G55910.1	zinc transporter 11 precursor	Q94EG9	Zinc transporter 11 OS=Arabidopsis thaliana GN=ZIP11 PE=2 SV=1	101.341	251.086	220.848	76.401	184.611	210.213	81.07	181.456	197.818	95.8923	172.82	175.35	69.3914	203.644	195.569	82.6049	186.413	181.475
Potri.001G367200	0.144982			-0.0403555	0.909518	0.986076	-0.232293	0.209714	0.850247	0.0942968	0.583457	0.960159	-0.695712	1.7348e-05	0.00302199	-0.256682	0.282593	0.635733	-0.0180685	0.936436	0.981243	AT5G55640.1	Na-translocating NADH-quinone reductase subunit A		NA	54.9188	56.1541	44.133	39.6967	31.6982	35.0904	29.0654	31.5573	30.6131	36.8061	24.2827	21.2231	31.2505	30.8366	22.2174	23.9407	25.9059	23.5369
Potri.001G367500	-0.262704			-0.0566585	0.923361	0.988259	-0.271193	0.464704	0.946341	-0.101795	0.633857	0.969155	-0.0701159	0.733894	0.952327	-0.731801	0.00494434	0.0597771	-0.575215	0.0130663	0.0976081	AT4G14540.1	nuclear factor Y%2C subunit B3	O23310	Nuclear transcription factor Y subunit B-3 OS=Arabidopsis thaliana GN=NFYB3 PE=2 SV=1	17.8769	17.3254	15.0136	15.1902	11.1569	13.6329	26.2065	20.0458	27.4743	20.6876	17.8132	21.8724	48.6721	25.1894	34.2501	36.4086	23.543	24.4826
Potri.001G367900	0.0853713			-0.709526	0.0442733	0.586112	-0.172144	0.497159	0.95479	-0.365735	0.10417	0.70739	-0.763531	0.00143466	0.0671219	0.629048	0.107876	0.398071	0.338937	0.444731	0.736235	AT5G55730.2	FASCICLIN-like arabinogalactan 1	Q9FM65	Fasciclin-like arabinogalactan protein 1 OS=Arabidopsis thaliana GN=FLA1 PE=1 SV=1	156.183	108.365	69.8969	75.8623	74.031	59.3715	14.1326	11.6585	10.3211	15.7687	9.03431	9.45025	3.65006	6.21527	5.37012	3.48186	5.53446	2.99388
Potri.001G368600	-0.0648801		ptc-miR169i(5),ptc-miR1444a(4.5)	-0.568773	0.108599	0.698321	0.82494	0.002582	0.152824	0.660106	0.061472	0.610091	0.73277	0.0720456	0.499424	0.687461	0.0898702	0.359834	1.03005	0.0112862	0.088204	AT1G55860.1	LOW protein: E3 ubiquitin ligase-like protein	Q8GY23	E3 ubiquitin-protein ligase UPL1 OS=Arabidopsis thaliana GN=UPL1 PE=1 SV=3	20.0296	10.4208	17.188	10.7016	16.4128	21.1349	17.6633	19.3314	33.4109	12.4275	11.8724	29.6786	14.1582	16.6781	29.6011	13.0024	19.9377	24.538
Potri.001G371800	-0.126671			-0.586072	0.139114	0.729621	-0.194173	0.488437	0.952491	-0.784689	0.000109518	0.0148877	-0.589491	0.0363349	0.381729	-0.320574	0.141891	0.457699	-0.328685	0.315591	0.631961	AT4G21740.1	transmembrane protein		NA	31.2988	23.0992	15.266	18.8957	16.7465	16.0713	15.905	8.54825	9.77074	16.6683	11.9085	10.3521	18.354	15.9311	13.7945	18.9672	17.705	14.2221
Potri.001G373600	-0.275621			1.47848	0.010018	0.443167	-0.0128287	0.974871	0.998995	-0.35925	0.114245	0.72621	-0.257903	0.297611	0.776543	-0.785441	0.00173645	0.0293009	-1.02965	0.000909502	0.014864	AT5G46020.1	28 kDa heat/acid-stable phosphoprotein-like protein			31.8046	75.8145	99.9852	90.787	70.8379	106.817	261.448	228.19	186.491	229.231	223.362	161.596	287.923	185.35	153.063	318.66	187.269	144.155
Potri.001G375500	0.267868			-0.331386	0.294657	0.829308	0.0983985	0.545411	0.961286	0.33784	0.0805612	0.652997	0.334512	0.0268605	0.337161	0.668616	0.00294117	0.0420837	0.706621	0.00672097	0.0624785	AT1G53210.1	sodium/calcium exchanger family protein / calcium-binding EF hand family protein		NA	50.6602	44.3918	31.3017	29.2867	34.2263	27.8956	17.4319	22.5844	21.402	17.5103	20.9522	23.2797	10.8483	17.0159	17.9784	10.5468	15.391	20.3846
Potri.001G376600	-0.291766			0.434953	0.180435	0.76412	0.328985	0.265008	0.88196	-0.129375	0.615033	0.966849	0.0323653	0.880389	0.98209	-0.446973	0.0890153	0.35743	-0.822737	0.000195497	0.00454577	AT5G20040.1	isopentenyltransferase 9	Q9C5J6	tRNA dimethylallyltransferase 9 OS=Arabidopsis thaliana GN=IPT9 PE=2 SV=1	5.86365	7.25178	7.83568	7.17154	9.64721	8.12955	11.7889	10.5348	10.9814	10.9586	12.8386	9.61129	11.3103	8.22902	8.51951	15.0716	8.32163	8.23517
Potri.001G377500	0.220686			-0.264953	0.437005	0.883704	-0.0350602	0.870634	0.989885	0.156616	0.464796	0.93621	-0.0646526	0.787075	0.965941	0.258205	0.40472	0.739294	0.731406	0.00302016	0.0361993	AT3G14450.1	CTC-interacting domain 9		NA	10.5513	9.40985	6.93226	6.10067	5.51617	6.24208	6.22371	6.30481	7.29685	5.86972	5.72997	5.54032	4.49084	5.04791	5.78615	3.52945	5.86689	6.12337
Potri.001G378400	-0.428929			-0.11604	0.781317	0.965288	-1.06257	0.0168323	0.387209	-1.19743	0.000199137	0.022643	-0.885334	0.16185	0.660312	-0.762014	0.0377162	0.218938	-1.34667	0.003025	0.0362409	AT1G78440.1	gibberellin 2-beta-dioxygenase	Q9SQ80	Gibberellin 2-beta-dioxygenase 1 OS=Pisum sativum GN=GA2OX1 PE=1 SV=1	10.5841	9.20384	9.9774	20.8961	7.64155	12.016	58.8503	36.5064	18.1658	46.3526	38.3171	11.9644	40.0079	31.5966	16.1873	58.3488	32.4172	15.2441
Potri.001G383000	0.563645			0.174513	0.512169	0.902986	0.238899	0.198825	0.839105	0.148978	0.546524	0.952409	0.540357	0.00102213	0.0539745	0.652693	0.00336051	0.0459883	0.53963	0.00298009	0.0358783	AT3G14770.1	Nodulin MtN3 family protein	Q9LH79	Bidirectional sugar transporter SWEET2 OS=Arabidopsis thaliana GN=SWEET2 PE=2 SV=1	13.8971	16.0914	13.7027	11.3707	13.9223	12.7121	10.9371	13.496	11.0052	8.82782	13.1317	12.5632	9.15223	15.8506	13.3154	9.63682	13.6873	14.335
Potri.001G383500	0.175238			-0.802516	0.00455169	0.365458	-0.16648	0.200333	0.840556	0.0526798	0.735938	0.978417	-0.228199	0.129934	0.614187	0.513201	0.0035016	0.0473062	0.41488	0.0312779	0.17377	AT1G78570.1	rhamnose biosynthesis 1	Q9SYM5	Probable rhamnose biosynthetic enzyme 1 OS=Arabidopsis thaliana GN=RHM1 PE=1 SV=1	131.688	77.1329	67.452	67.7161	62.0914	57.3944	33.9966	32.1059	37.1621	35.8891	31.0629	30.2939	23.54	32.6324	35.7483	25.4826	35.4117	34.8686
Potri.001G384000	-0.626143	defense		-0.538796	0.0115335	0.463589	-0.235217	0.152495	0.79564	-0.212064	0.237035	0.85882	-0.333693	0.05623	0.455782	-0.309426	0.113008	0.406999	-0.167618	0.305277	0.621236	AT1G78600.1	light-regulated zinc finger protein 1	Q9SYM2	Probable salt tolerance-like protein At1g78600 OS=Arabidopsis thaliana GN=At1g78600 PE=1 SV=2	31.0714	19.4363	22.5846	26.9484	21.4936	23.8232	24.4209	22.5437	19.913	32.1638	27.1484	23.9847	29.3885	22.8254	25.0879	27.9189	24.1239	27.3971
Potri.001G387900	-0.451414		ptc-miR1444a(2),ptc-miR1444b(2)	-3.00553	2.4298e-10	7.08074e-07	-1.7231	1.65944e-05	0.00533903	-1.06054	0.104923	0.709191	-0.611154	0.422647	0.847646	1.44444	0.139075	0.453126	0.744373	0.32304	0.639392			P43309	Polyphenol oxidase, chloroplastic OS=Malus domestica PE=2 SV=1	6.32019	0.76944	0.654452	3.77903	1.18543	1.10603	0.926351	0.617107	0.307176	1.1762	0.709132	0.808588	0.225552	0.671283	0.7092	0.463521	0.909067	0.698974
Potri.001G388200	-0.395204		ptc-miR1444a(2.5),ptc-miR1444b(2.5)	-2.20848	5.52405e-07	0.000990633	-1.71321	7.79388e-06	0.00300909	-0.567386	0.420043	0.926885	-1.16841	0.0710809	0.497694	1.52325	0.109282	0.400797	1.09495	0.121506	0.386744			P43309	Polyphenol oxidase, chloroplastic OS=Malus domestica PE=2 SV=1	9.42478	2.48146	1.12035	3.82214	1.42021	0.919825	0.977414	0.326307	0.868909	1.73142	0.527911	0.976975	0.267412	0.719295	0.880866	0.493068	1.05994	1.07897
Potri.001G388300	-0.407004		ptc-miR1444a(2),ptc-miR1444b(2)	-2.50756	8.22141e-07	0.00127777	-1.78332	6.6743e-05	0.0139288	-0.75046	0.188363	0.824896	-1.43194	0.0323639	0.366428	2.67071	0.00907406	0.0895799	1.58686	0.0195304	0.127044			P43309	Polyphenol oxidase, chloroplastic OS=Malus domestica PE=2 SV=1	7.1746	1.16641	1.19918	4.05968	1.10174	1.24464	1.30737	0.629576	0.854922	2.1587	0.788087	0.758454	0.196057	1.70829	1.23027	0.4099	1.01869	1.29051
Potri.001G388900	-0.568116		ptc-miR1444a(2),ptc-miR1444b(3.5)	-2.88856	2.61591e-06	0.00320972	-3.35062	7.88994e-08	7.61544e-05	-1.92991	0.0217274	0.407978	-2.72315	0.00834164	0.186376	1.534	0.148197	0.4675	1.34044	0.216472	0.524941			P43309	Polyphenol oxidase, chloroplastic OS=Malus domestica PE=2 SV=1	282.363	32.4761	44.2013	190.715	18.3854	18.8866	37.0322	5.51749	12.4994	92.4729	6.60705	21.5034	7.16517	17.3175	24.6912	8.44097	24.3295	16.8078
Potri.001G389800	-0.139111			0.722864	0.515239	NA	0.609022	0.519933	NA	1.26819	0.23881	NA	-0.169398	0.846783	NA	-1.70939	0.00228765	0.0357717	-1.39839	0.0269486	0.158191	AT1G78780.5	pathogenesis-related family protein	P16273	Pathogen-related protein OS=Hordeum vulgare PE=2 SV=2	0.427527	0.8047	0.316276	0.39675	0.783597	0.454572	0.246224	1.05468	0.287372	0.653046	0.694664	0.429298	4.57215	1.15002	1.65523	4.65127	1.67895	1.95422
Potri.001G391100	-0.297775			0.983417	0.021953	0.530437	0.264311	0.41642	0.936154	0.102559	0.683679	0.975501	0.227183	0.311625	0.786919	-1.0831	0.000497072	0.0118042	-0.939621	0.00372126	0.0414356	AT4G13010.1	Oxidoreductase%2C zinc-binding dehydrogenase family protein	Q9SV68	Putative quinone-oxidoreductase homolog, chloroplastic OS=Arabidopsis thaliana GN=At4g13010 PE=2 SV=1	4.04638	6.98195	9.01172	11.0361	10.7546	15.3891	21.0321	27.1328	19.0882	27.9701	33.8955	31.862	31.7236	14.0554	16.2169	41.9443	21.2886	24.4464
Potri.001G391900	0.308658			-0.443337	0.201931	0.779109	0.226621	0.137448	0.775067	0.460225	0.0361351	0.503306	0.143517	0.500534	0.882432	0.527453	0.0996533	0.380925	0.911553	2.38426e-05	0.000894777	AT3G14940.2	phosphoenolpyruvate carboxylase 3	Q02909	Phosphoenolpyruvate carboxylase, housekeeping isozyme OS=Glycine max GN=PPC16 PE=2 SV=1	96.3233	75.2832	58.1603	44.8976	53.5847	50.3569	41.6511	42.9903	66.5619	55.3225	49.162	73.5191	58.6006	66.1862	105.046	50.4072	81.8396	102.295
Potri.001G393800	-0.413991			-1.18132	0.0136505	0.486287	-0.945346	0.0286565	0.48475	-0.615461	0.0187958	0.382086	-0.998677	0.00103839	0.0544641	-0.346332	0.253062	0.605916	-0.404154	0.314548	0.630509	AT3G14440.1	nine-cis-epoxycarotenoid dioxygenase 3	Q9LRR7	9-cis-epoxycarotenoid dioxygenase NCED3, chloroplastic OS=Arabidopsis thaliana GN=NCED3 PE=2 SV=1	31.0265	14.8363	10.9128	17.9776	10.3959	7.88993	12.5383	7.18702	8.79046	12.5763	6.54082	6.09868	7.52723	6.57728	5.47009	7.59438	7.03061	4.51382
Potri.001G396500	0.469369			0.534902	0.00373434	0.342627	0.205909	0.205265	0.847363	0.0821312	0.660814	0.971884	0.0216848	0.924623	0.989012	0.427682	0.025824	0.175992	0.784593	0.000297584	0.00627691	AT3G15180.2	ARM repeat superfamily protein		NA	16.038	22.3637	22.5704	18.3781	21.0768	20.8609	18.5302	16.6067	21.5303	20.4506	16.5496	25.1783	17.3662	23.1972	24.2662	13.6128	21.4038	24.342
Potri.001G397200	0.154648			-0.666474	0.0725368	0.655159	-0.435913	0.199595	0.839105	-0.084401	0.806139	0.985379	-0.112707	0.746648	0.955875	1.40082	7.82504e-05	0.0028796	1.8371	1.09883e-05	0.000473019	AT3G15210.1	ethylene responsive element binding factor 4	O80340	Ethylene-responsive transcription factor 4 OS=Arabidopsis thaliana GN=ERF4 PE=1 SV=1	30.5394	21.6948	14.0351	17.4906	16.5718	9.12046	9.66696	8.23587	9.4783	11.6901	9.38887	12.3561	5.35712	11.8838	16.8885	4.18648	12.8337	19.3046
Potri.001G398400	0.0725992			0.0519533	0.943282	NA	0.246325	0.514933	0.956798	-0.332878	0.435754	0.931334	2.50451	1.66372e-05	0.00297094	0.228407	0.642745	0.879885	0.969527	0.0917972	0.331174					2.03158	1.65307	3.03265	4.81526	5.66758	5.71551	6.18258	4.04151	5.28357	1.08097	6.95783	5.16047	4.36627	4.97282	5.74801	2.72771	4.66728	4.84948
Potri.001G399500	-0.516386			-0.621901	0.0894309	0.681603	-0.308612	0.327077	0.912782	-0.662111	0.0234177	0.419193	-0.491655	0.0944041	0.555698	-0.731282	0.00839744	0.0852101	-0.925338	0.00207152	0.0273555	AT3G15350.2	Core-2/I-branching beta-1%2C6-N-acetylglucosaminyltransferase family protein	Q9EPL0	Xylosyltransferase 2 OS=Mus musculus GN=Xylt2 PE=2 SV=3	5.54419	3.44545	3.36119	3.43066	2.77497	2.73765	5.87562	4.04555	3.37145	4.37895	3.40477	2.89743	5.51216	3.55575	3.20744	5.32357	3.08671	2.44587
Potri.001G401300	-0.196724		ptc-miR397a(1)	-1.55791	0.00153245	0.242732	-0.821123	0.119092	0.749492	-1.79735	0.00280062	0.13795	-1.77299	0.0762653	NA	0.910331	0.597498	NA	-1.26676	0.392314	NA	AT5G60020.1	laccase 17	Q9FJD5	Laccase-17 OS=Arabidopsis thaliana GN=LAC17 PE=2 SV=1	10.426	3.24422	3.55457	2.45122	1.25287	1.4872	1.62048	0.560567	0.373684	0.542443	0.12779	0.179948	0.0792113	0.16646	0.176624	0.17001	0.0282718	0.111493
Potri.001G404100	0.0222546			0.382595	0.432935	0.882834	-1.98117	0.0441804	0.564142	-0.449504	0.152877	0.785058	-0.520172	0.322887	0.794354	1.53711	3.72908e-05	0.00163446	0.462688	0.57056	0.816478	AT4G27410.2	NAC (No Apical Meristem) domain transcriptional regulator superfamily protein	Q93VY3	NAC domain-containing protein 72 OS=Arabidopsis thaliana GN=NAC072 PE=2 SV=1	15.9598	26.3355	10.5058	23.6017	8.84089	2.88094	10.0289	5.59262	8.41392	11.6669	6.58104	9.76745	6.50186	20.4496	18.1342	11.6353	14.8523	20.4431
Potri.001G404400	-0.365781			1.6071	0.123596	NA	-0.0669767	0.947042	NA	-0.755719	0.0267203	0.442303	-0.0333655	0.943326	0.992417	-2.01323	6.79438e-08	9.17728e-06	-2.26616	5.93712e-09	8.59415e-07	AT3G15510.1	NAC domain containing protein 2	Q9ZNU2	NAC domain-containing protein 18 OS=Arabidopsis thaliana GN=NAC018 PE=2 SV=1	0.161826	0.508016	0.424886	0.349553	0.369081	0.291848	3.18893	2.26928	1.64083	1.81468	2.35819	1.20453	14.4489	3.92747	3.28678	16.5941	3.96865	3.52274
Potri.001G404600	0.0993918			0.646674	0.310468	0.837626	0.992235	0.133273	0.772711	1.16729	7.00461e-05	0.0111401	0.874476	0.0272903	0.33878	-0.127184	0.759086	0.927191	0.171145	0.705363	0.888292	AT1G52870.2	Peroxisomal membrane 22 kDa (Mpv17/PMP22) family protein	Q2KIY1	Peroxisomal membrane protein 2 OS=Bos taurus GN=PXMP2 PE=2 SV=3	36.2192	45.3633	66.7133	23.4992	29.0971	62.9652	37.3855	57.1926	101.461	33.5909	41.4214	82.3344	68.2669	53.0753	73.837	50.3536	50.7445	62.6159
Potri.001G406500	0.0296473			-0.770331	0.038329	0.57243	-0.328747	0.227818	0.862825	-0.611025	0.00852716	0.263649	-1.04619	2.29403e-05	0.00365063	0.124177	0.719344	0.911984	-0.056193	0.851933	0.951666	AT5G03610.1	GDSL-like Lipase/Acylhydrolase superfamily protein	Q9LZS7	GDSL esterase/lipase At5g03610 OS=Arabidopsis thaliana GN=At5g03610 PE=2 SV=1	69.8392	47.134	28.631	32.2344	28.4623	22.3448	11.3707	7.32251	7.62568	11.7331	6.02989	5.28272	6.93721	8.07201	7.39112	5.43546	5.65445	4.16021
Potri.001G407900	-0.122626			-0.77426	0.205097	0.781493	-0.925172	3.05626e-05	0.00832922	-0.752334	0.135671	0.757697	-0.947421	0.0479352	0.427996	-1.74142	0.0114136	0.104252	-0.939603	0.0518627	0.236511	AT4G27360.1	Dynein light chain type 1 family protein	Q22799	Dynein light chain 1, cytoplasmic OS=Caenorhabditis elegans GN=dlc-1 PE=1 SV=1	36.7493	25.7912	12.7204	33.1623	17.148	17.4346	12.5813	10.9459	5.06129	15.8712	11.649	4.77778	11.2583	5.21219	1.52718	10.3112	7.38638	4.81013
Potri.001G409600	-0.0137523			0.628127	0.338064	0.847114	-0.0663817	0.881501	0.991837	0.027709	0.880758	0.992221	0.848145	2.79898e-05	0.00427951	-0.255496	0.457344	0.774868	0.0482082	0.830075	0.943495	AT5G54585.1	hypothetical protein			22.9259	30.2187	39.0871	28.726	22.0608	31.8928	64.1808	67.7259	63.212	37.1779	69.3421	64.7056	70.0325	66.2709	52.6495	53.8757	58.8012	60.9755
Potri.001G412000	-0.0512953			0.0734416	0.901152	0.984468	0.474511	0.0977664	0.713985	0.540703	0.0416887	0.532291	0.075085	0.811976	0.970694	0.8906	0.00173597	0.0293009	0.526728	0.0843741	0.315968	AT4G27290.2	S-locus lectin protein kinase family protein	O81832	G-type lectin S-receptor-like serine/threonine-protein kinase At4g27290 OS=Arabidopsis thaliana GN=At4g27290 PE=2 SV=4	3.57101	2.80311	5.02908	2.63217	3.01706	4.21334	4.86202	5.91819	7.7823	5.96987	4.83646	7.77028	4.99932	7.82649	11.082	5.39158	6.60448	8.11595
Potri.001G412900	-0.370143			0.304685	0.377667	0.862008	0.00720407	0.953659	0.99836	-0.0981072	0.555714	0.954839	-0.125119	0.461686	0.865811	-0.594473	0.00608209	0.0686732	-0.871572	5.72389e-08	6.0078e-06	AT4G34240.4	aldehyde dehydrogenase 3I1	Q8W033	Aldehyde dehydrogenase family 3 member I1, chloroplastic OS=Arabidopsis thaliana GN=ALDH3I1 PE=2 SV=2	55.4364	56.4452	81.2631	92.5294	91.8656	92.5325	129.527	136.738	109.707	126.352	133.465	99.0065	141.351	107.961	81.8932	166.448	97.7982	83.3945
Potri.001G414700	-0.303394			0.013295	0.95009	0.992661	0.046688	0.815926	0.987065	-0.0506663	0.824214	0.987697	0.0498103	0.828662	0.972479	-0.761257	0.0026277	0.0389661	-0.479127	0.0514284	0.234896	AT5G54470.1	B-box type zinc finger family protein		NA	31.8003	31.7275	30.122	28.9669	29.0099	30.1097	46.8054	49.675	41.9373	42.2824	46.9857	40.8851	72.4341	45.3532	41.2274	56.5333	40.5934	42.1231
Potri.001G415100	0.514257			1.5505	4.1078e-05	0.0334539	0.488753	0.63827	0.971394	1.44845	0.0703096	0.630385	0.933288	0.372878	0.821387	3.76561	3.56424e-07	3.50942e-05	4.89104	4.07943e-10	8.52957e-08	AT5G23960.2	terpene synthase 21	Q6Q3H3	(-)-germacrene D synthase OS=Vitis vinifera GN=VIT_19s0014g04930 PE=1 SV=1	14.5382	47.7724	30.7874	14.4087	24.8161	14.8447	14.968	28.2186	49.266	27.2359	26.0633	78.0964	9.85138	147.461	124.579	3.18247	75.1696	141.477
Potri.001G415600	-0.113733			-0.237507	0.473256	0.893341	-0.243147	0.476486	0.950128	-1.15262	0.000729845	0.0571039	-1.14696	0.00193144	0.0808423	-1.00998	0.0319426	0.199048	-1.398	0.011031	0.0868868	AT5G54630.1	zinc finger protein-like protein		NA	10.3989	7.75262	9.74174	14.5165	12.8676	11.515	7.55759	3.40799	3.38079	5.21734	3.05712	1.66493	3.81568	2.0607	1.84157	4.75549	2.56072	1.09743
Potri.001G416400	0.0518949			0.441326	0.293831	0.829209	0.0980264	0.587083	0.964869	-0.290418	0.237115	0.85882	-0.155998	0.430183	0.850715	-0.81296	0.00184614	0.0306859	-0.980088	7.58092e-05	0.00226696	AT3G01440.1	PsbQ-like 1	Q9XFT3	Oxygen-evolving enhancer protein 3-1, chloroplastic OS=Arabidopsis thaliana GN=PSBQ1 PE=1 SV=3	18.0005	26.2639	19.2261	21.4747	23.812	21.7536	20.8177	19.8581	15.074	20.8986	21.6608	15.9615	25.7689	17.8268	11.8551	29.5168	16.1126	15.2932
Potri.001G422700	-0.0594976			-0.239364	0.776251	0.965261	0.160477	0.762622	0.984232	-0.306678	0.466162	0.936491	1.92444	0.00138485	0.0657117	0.15023	0.8223	0.949854	0.231019	0.669464	0.869654					5.85978	2.53031	8.62749	9.28822	8.47847	11.9429	13.5672	8.61838	12.5302	2.53931	9.71484	9.73202	9.38197	9.48331	11.4472	8.78717	11.6564	4.34078
Potri.001G422800	0.204599			0.207339	0.52569	0.90636	0.475148	0.0580998	0.61846	0.0901508	0.742892	0.978992	0.90305	0.00168097	0.0750228	0.408802	0.279441	0.632597	0.45361	0.178459	0.4738	AT4G27190.1	NB-ARC domain-containing disease resistance protein	Q9T048	Disease resistance protein At4g27190 OS=Arabidopsis thaliana GN=At4g27190 PE=2 SV=1	3.25442	3.33157	4.22491	3.20562	3.81784	4.95999	5.2945	5.46878	5.69202	2.84733	4.31553	6.37899	3.09639	3.07558	5.27294	3.69139	4.00625	4.99109
Potri.001G424000	0.377566			0.150502	0.684386	0.948021	0.132462	0.548545	0.961777	0.191865	0.421749	0.927003	-0.234046	0.324285	0.794354	1.14598	5.38379e-06	0.000334501	0.52304	0.0418443	0.207684	AT1G50740.1	Transmembrane proteins 14C		NA	15.925	19.9852	12.6929	11.5513	13.5376	11.7306	11.7785	13.2254	13.2915	16.443	14.9698	13.0602	9.28869	22.7337	18.6528	12.9161	20.0667	16.6694
Potri.001G425700	-0.0663032			-0.444251	0.593657	0.927628	0.271624	0.562488	0.964869	-0.0412772	0.920765	0.993447	1.78889	0.00139781	0.0661925	0.337457	0.584201	0.84861	0.720891	0.172506	0.46531					8.85843	4.0504	10.1068	10.7977	8.56441	16.7647	14.0316	8.87382	16.5364	4.14299	9.79063	18.9916	10.308	10.9019	15.6097	10.637	14.543	11.9268
Potri.001G428100	-0.0911574			0.137145	0.804738	0.968702	0.709857	0.00188263	0.122603	0.400263	0.148426	0.777704	0.540517	0.0802533	0.521508	0.192225	0.575203	0.843848	0.239243	0.483139	0.762675	AT4G27190.1	NB-ARC domain-containing disease resistance protein	Q9T048	Disease resistance protein At4g27190 OS=Arabidopsis thaliana GN=At4g27190 PE=2 SV=1	3.54704	2.34825	6.03932	4.10851	5.73472	7.49194	7.06344	7.57112	10.4496	4.70453	5.4307	8.3348	5.03718	4.93569	6.73127	5.93979	5.49186	6.76371
Potri.001G429900	0.31367			0.435165	0.443798	0.88546	0.72984	0.083604	0.687493	-0.508296	0.340438	0.907248	3.3736	1.19226e-05	0.00230501	0.806629	0.228658	0.580375	0.852095	0.150681	0.43321					4.14116	5.19887	6.56654	4.92677	6.78857	9.3256	8.38931	5.5398	6.02948	0.759089	7.14469	8.72908	3.71248	4.55263	8.81822	5.11333	6.40865	8.31608
Potri.001G434000	-0.138272			-0.0848263	0.876297	0.980668	0.731403	0.00191155	0.122603	0.348066	0.199209	0.833097	0.449444	0.131045	0.615939	0.395381	0.222479	0.572508	0.307679	0.363924	0.674184	AT4G27190.1	NB-ARC domain-containing disease resistance protein	Q9T048	Disease resistance protein At4g27190 OS=Arabidopsis thaliana GN=At4g27190 PE=2 SV=1	8.36356	5.01301	11.7178	7.94682	11.1092	14.92	15.6858	16.3709	22.2225	10.4983	11.1638	17.6468	9.59011	10.3265	15.2611	11.7565	12.1756	12.8228
Potri.001G437200	0.0668745		ptc-miR1444a(5)	0.642821	0.203058	0.779823	0.0153562	0.973401	0.998743	-0.0420119	0.892376	0.992875	-0.188277	0.512516	0.887242	0.544755	0.0773169	0.330017	0.674227	0.00317738	0.0372461	AT1G78380.1	glutathione S-transferase TAU 19	Q03666	Probable glutathione S-transferase OS=Nicotiana tabacum PE=2 SV=1	6.54468	8.3082	12.2297	5.51176	3.27004	7.64882	17.081	14.0772	18.2412	19.9635	14.9542	20.2273	20.28	33.5244	26.7321	13.9186	25.5827	20.8489
Potri.001G438700	0.0854737			-0.395951	0.528299	0.907942	-0.0430495	0.851173	0.988617	0.0388496	0.886696	0.992221	0.0760164	0.7427	0.954372	-0.743726	2.0675e-05	0.00101348	-0.465999	0.025635	0.15283	AT1G79040.1	photosystem II subunit R	P06183	Photosystem II 10 kDa polypeptide, chloroplastic OS=Solanum tuberosum GN=PSBR PE=2 SV=1	1941.39	1514.51	1262.58	1172.06	1070.32	1181.39	811.021	872.947	800.27	867.27	1079.23	754.896	1011.82	663.261	562.39	1017.32	831.431	742.412
Potri.001G438800	0.20183			1.18779	0.0584272	0.626771	0.765588	0.104737	0.728481	1.94475	0.00392119	0.167488	1.72287	1.64834e-06	0.000467431	1.22979	9.68106e-05	0.00339304	1.44667	0.00153521	0.0220409	AT1G79040.1	photosystem II subunit R	Q40519	Photosystem II 10 kDa polypeptide, chloroplastic OS=Nicotiana tabacum GN=PSBR PE=2 SV=1	12.9667	25.2628	31.5404	9.60338	13.5651	18.6017	58.1081	106.568	299.884	36.7835	112.216	131.757	184.417	401.86	474.691	96.2282	231.474	242.991
Potri.001G442800	0.16067		ptc-miR169i(5)	-0.239981	0.457286	0.888059	-0.0454596	0.783936	0.985314	0.453193	0.117368	0.732098	0.214238	0.422723	0.847646	0.687139	0.00675285	0.073487	0.998664	0.00019703	0.00457739	AT5G11720.1	Glycosyl hydrolases family 31 protein	O04893	Alpha-glucosidase OS=Spinacia oleracea PE=1 SV=1	15.6602	11.6405	14.8483	13.4129	12.8821	12.8233	6.11228	7.6308	8.73214	7.33896	6.46835	10.63	4.35703	6.76166	7.48029	4.15776	7.39963	8.74976
Potri.001G449500	-0.391177			-0.0813936	0.808182	0.96894	-0.642333	0.0148169	0.36631	-0.413272	0.116465	0.730208	-0.489902	0.161085	0.659487	-0.920676	0.00403599	0.0518718	-0.975977	0.00557896	0.0545169	AT1G32900.1	UDP-Glycosyltransferase superfamily protein	Q43784	Granule-bound starch synthase 1, chloroplastic/amyloplastic OS=Manihot esculenta GN=WAXY PE=2 SV=1	76.8539	62.154	81.3854	167.044	106.49	105.199	211.902	206.64	126.032	236.254	227.003	110.313	311.272	205.989	127.591	367.488	245.355	145.761
Potri.001G451300	-0.16711			0.357287	0.686831	NA	-0.112758	0.866004	0.989495	0.205029	0.630748	0.969088	-0.144661	0.637063	0.928153	0.242044	0.575146	0.843848	0.990019	0.0043607	0.0462118	AT4G10500.1	2-oxoglutarate (2OG) and Fe(II)-dependent oxygenase superfamily protein	Q96330	Flavonol synthase/flavanone 3-hydroxylase OS=Arabidopsis thaliana GN=FLS1 PE=1 SV=1	0.475033	0.819871	0.288454	1.15563	0.990745	1.14568	4.89682	4.00312	6.61002	9.59406	8.49913	8.96207	8.44367	6.63412	13.8121	8.61757	15.2897	21.4243
Potri.001G451600	0.155915			0.384878	0.339788	0.847599	0.0498452	0.872678	0.990842	-0.682528	0.0978609	0.696068	-1.36178	0.000860374	0.047807	-0.00931501	0.989323	0.997119	-0.854255	0.262731	0.578916	AT4G10500.1	2-oxoglutarate (2OG) and Fe(II)-dependent oxygenase superfamily protein	Q05963	Naringenin,2-oxoglutarate 3-dioxygenase OS=Callistephus chinensis GN=FHT PE=2 SV=1	12.8723	13.5573	20.2325	17.8296	19.3962	17.3306	5.85516	2.91691	4.23155	8.16661	2.10011	4.24089	1.63691	1.54768	1.77573	1.94016	1.20041	0.316162
Potri.001G451900	0.184268			0.383861	0.116831	0.708739	1.49389	0.000127766	0.0239186	-1.37674	0.14667	0.775012	-2.02558	0.027908	0.341749	1.41335	0.0186969	0.142402	2.47422	0.000905165	0.0148023	AT4G10490.1	2-oxoglutarate (2OG) and Fe(II)-dependent oxygenase superfamily protein	P24397	Hyoscyamine 6-dioxygenase OS=Hyoscyamus niger GN=H6H PE=1 SV=1	9.21832	11.2876	12.1736	4.04427	12.4019	10.2673	12.2709	2.39944	6.26503	28.0655	2.803	11.0209	1.34323	5.24061	2.13406	0.540305	4.565	1.90793
Potri.001G454300	0.036127			-0.70546	0.0854391	0.671842	-0.188859	0.468248	0.94725	-0.511844	0.00645628	0.22605	-0.823632	0.000854648	0.0476018	0.409446	0.197282	0.539576	0.142875	0.621756	0.844431	AT1G33170.1	S-adenosyl-L-methionine-dependent methyltransferases superfamily protein	Q9C884	Probable methyltransferase PMT18 OS=Arabidopsis thaliana GN=At1g33170 PE=2 SV=1	56.6309	35.8778	30.9268	32.7361	30.0955	26.9119	9.78547	7.0529	6.67312	9.05509	4.36088	5.88434	3.26805	5.12516	3.72222	3.09015	4.12034	2.49735
Potri.001G455000	-0.064095			-0.436127	0.213794	0.788722	-0.622679	0.000913637	0.0804731	-0.228287	0.282912	0.882431	-0.0472245	0.88389	0.983164	0.0865184	0.80929	0.946393	-0.208268	0.554478	0.80787	AT4G10380.1	NOD26-like intrinsic protein 5%3B1	Q9SV84	Probable aquaporin NIP5-1 OS=Arabidopsis thaliana GN=NIP5-1 PE=2 SV=1	90.8059	71.058	55.1844	49.8117	30.6799	33.25	73.0152	71.3807	55.6381	42.1679	51.954	29.8932	59.5539	72.0114	56.1721	42.2613	46.437	30.3013
Potri.001G455600	-0.0787708		ptc-miR408-3p(4)	0.0109554	0.981234	0.997447	0.880556	0.000815763	0.0741064	0.554586	0.0407104	0.526531	0.448651	0.246622	0.738886	0.449078	0.197814	0.540484	0.694769	0.0898603	0.32759	AT5G24740.2	vacuolar protein sorting-associated protein%2C putative (DUF1162)	Q55FG3	Putative vacuolar protein sorting-associated protein 13C OS=Dictyostelium discoideum GN=tipC PE=3 SV=1	3.98403	2.99106	5.31934	3.58478	5.81871	7.21327	7.24594	8.35729	12.0952	5.38966	4.76704	10.0272	5.22831	6.09133	8.37488	5.22547	6.91755	6.46135
Potri.001G456000	-0.306245			1.96414	0.0949507	NA	0.80144	0.369046	0.925149	-0.122054	0.726538	0.97807	-0.0698827	0.873248	0.980095	-1.01845	0.0208237	0.152451	-1.08426	0.000596792	0.0107394	AT1G21140.1	Vacuolar iron transporter (VIT) family protein		NA	0.268275	1.49224	0.648709	1.06295	1.04075	2.51626	6.00716	5.81522	5.39887	5.80774	5.50498	5.54824	8.75195	4.50105	4.32531	12.2336	5.83219	4.5689
Potri.001G456100	-0.261454			1.58108	0.382624	NA	1.31972	0.502649	NA	0.616428	0.413756	0.924628	-0.193732	0.676474	0.940041	-0.137706	0.85169	0.959457	-1.96136	0.000119764	0.00317422					0.144341	0.447616	0.587917	0.119801	0.327491	0.364245	1.95402	4.06304	2.14368	4.30272	3.79069	3.66213	2.94458	3.2277	2.0536	6.49546	1.96615	1.63021
Potri.001G457900	-0.017433			0.427875	0.166548	0.749251	0.246394	0.368821	0.925149	-0.183709	0.473291	0.938549	-0.140548	0.502833	0.883405	-0.627335	0.00441211	0.0549826	-0.537381	0.0422983	0.209385	AT1G56050.1	GTP-binding protein-like protein	P37518	GTP-dependent nucleic acid-binding protein engD OS=Bacillus subtilis (strain 168) GN=engD PE=3 SV=1	7.24586	9.81958	8.90941	8.1804	10.1946	9.02811	8.96271	8.64219	7.35356	9.05624	9.22422	7.28549	10.9065	7.28707	6.99414	11.1941	7.70771	7.57213
Potri.001G460000	-0.46764			0.141144	0.710542	0.954264	-0.0816932	0.662149	0.977041	-0.207003	0.271898	0.876777	-0.191495	0.308158	0.785252	-0.342466	0.221166	0.570583	-0.595148	0.00211806	0.0277783	AT3G44680.1	histone deacetylase 9	Q8H0W2	Histone deacetylase 9 OS=Arabidopsis thaliana GN=HDA9 PE=2 SV=1	7.69971	6.97955	10.3832	11.0897	9.89504	10.7617	12.4792	11.2158	10.6056	13.1194	11.2752	11.6944	12.3813	11.6832	7.98679	13.6735	8.88203	8.21399
Potri.001G462800	0.0941136			-0.854649	0.000282058	0.113373	-0.469374	0.0291731	0.484896	-0.345844	0.0810655	0.654903	-0.863735	0.000517948	0.0347174	1.07874	0.00569195	0.0657049	0.993353	0.0376241	0.194271	AT2G34790.1	FAD-binding Berberine family protein	Q9SVG4	Reticuline oxidase-like protein OS=Arabidopsis thaliana GN=At4g20830 PE=1 SV=2	91.2514	46.5328	51.9796	56.4189	38.5803	42.0407	31.9097	23.3096	26.0205	41.2933	21.9702	23.4897	12.8752	35.0229	20.1463	11.1143	30.6907	16.8559
Potri.001G463200	0.0902902		ptc-miR159a(4)	0.562185	0.0711023	0.652788	-0.0654827	0.666034	0.977808	-0.0921218	0.67882	0.975501	0.154396	0.509958	0.88609	-0.318785	0.213401	0.561648	-0.825355	4.10389e-05	0.00140229	AT3G26710.1	cofactor assembly of complex C		NA	24.6168	34.6472	35.4621	36.97	35.813	34.1337	30.7443	32.9184	25.9767	30.8464	40.0735	28.7852	32.5729	31.0777	21.6567	46.4007	29.5727	23.7789
Potri.001G464300	-0.0877632			-0.734103	0.130614	0.721219	-0.0904152	0.726235	0.982149	-0.578541	0.0159165	0.351937	0.138919	0.696454	0.945068	0.537938	0.0611736	0.289804	0.758994	0.00443902	0.0467972	AT4G20880.1	ethylene-responsive nuclear protein / ethylene-regulated nuclear protein (ERT2)		NA	10.0349	4.14903	8.57567	8.06323	8.43904	6.68074	10.265	5.86301	7.43785	6.89424	6.25936	8.97208	9.27985	15.1964	12.3255	6.88742	12.3943	11.9581
Potri.001G468100	-0.0244302			0.34421	0.596181	0.927841	0.284787	0.400142	0.935006	0.434078	0.117979	0.732423	0.165097	0.467489	0.869521	-0.649031	0.00061448	0.0136769	-0.315808	0.338801	0.652799	AT4G26530.3	Aldolase superfamily protein	P46256	Fructose-bisphosphate aldolase, cytoplasmic isozyme 1 OS=Pisum sativum PE=2 SV=1	276.565	315.988	363.711	266.824	269.363	373.669	340.15	505.942	426.079	392.481	454.355	429.158	453.214	260.362	325.939	397.152	280.842	385.763
Potri.001G468500	0.530184			1.90994	0.00877068	0.430465	0.510792	0.0961577	0.71147	0.582877	0.138975	0.761246	0.482563	0.0402644	0.3981	1.18347	0.0151086	0.124276	1.39397	2.20031e-05	0.000837674	AT4G05030.2	Copper transport protein family		NA	20.0281	73.6946	67.7301	33.916	38.3428	56.8594	38.6857	51.7104	62.1422	33.2808	52.7108	40.9148	23.1214	60.3571	46.4352	13.7492	39.0335	37.6252
Potri.001G469600	0.264462			0.157041	0.782577	0.965288	-0.101045	0.702479	0.980702	0.134861	0.432759	0.930323	0.00084484	0.996899	0.999491	0.994608	0.000247592	0.00707663	1.30446	5.60291e-09	8.29262e-07	AT3G13310.1	Chaperone DnaJ-domain superfamily protein	Q9FYB5	Chaperone protein dnaJ 11, chloroplastic OS=Arabidopsis thaliana GN=ATJ11 PE=1 SV=2	25.2484	27.1804	26.0787	20.8308	16.7716	21.5662	33.2297	37.8547	35.3744	35.4997	36.7728	34.3783	19.9342	42.6317	38.3495	16.8111	45.4091	43.018
Potri.001G470600	0.0740273			0.0872883	0.810308	0.969567	0.595575	4.31558e-05	0.0106352	0.246831	0.282404	0.882307	0.211861	0.309198	0.785953	0.324688	0.124428	0.428378	0.22771	0.315583	0.631961	AT3G13330.1	proteasome activating protein 200	Q5SSW2	Proteasome activator complex subunit 4 OS=Mus musculus GN=Psme4 PE=1 SV=1	8.82819	7.88568	11.0905	8.9984	13.1459	13.773	13.5727	14.0442	17.3538	11.5154	11.1717	15.6007	11.1397	12.4377	15.8734	12.8344	13.019	15.6643
Potri.001G470700	-0.159254		ptc-miR159a(4.5)	-1.68551	0.00353901	0.334154	-1.46171	0.000200527	0.0314278	-0.607234	0.339127	0.907248	-0.380166	0.514898	0.887436	-0.677353	0.402038	0.737695	-0.66727	0.445	0.736266	AT1G60950.1	2Fe-2S ferredoxin-like superfamily protein	P04669	Ferredoxin, chloroplastic OS=Silene pratensis GN=PETF PE=2 SV=1	34.9089	12.9919	6.64823	11.5491	4.94496	3.38224	2.23883	1.84107	1.26342	3.08196	3.53057	1.16677	3.57263	3.371	1.1698	1.60856	1.50451	0.689087
Potri.002G000200	-0.217387			0.812181	0.0215779	0.530378	0.170807	0.336031	0.915886	0.0623934	0.727368	0.978116	0.0379444	0.811718	0.970622	-0.54557	0.0129334	0.112272	-0.592305	0.00194484	0.0261013	AT2G39970.1	Mitochondrial substrate carrier family protein	Q76P23	Mitochondrial substrate carrier family protein Q OS=Dictyostelium discoideum GN=mcfQ PE=2 SV=1	12.2749	18.4337	24.6431	24.985	27.7427	27.9013	35.2062	42.203	32.8146	39.6978	45.8661	35.9062	45.0106	33.4666	29.0298	50.4547	36.429	32.6613
Potri.002G001300	0.0449105			0.172468	0.665504	0.941709	0.0575758	0.835236	0.98778	0.300559	0.40872	0.924132	1.48128	5.9936e-05	0.00762002	0.311417	0.448736	0.768689	0.741743	0.0802372	0.307137					8.18885	8.41606	9.95556	8.37905	8.9725	8.31523	11.5439	12.7238	15.0382	4.89259	9.99305	17.4774	10.9931	11.0962	16.5968	9.92929	14.9621	14.029
Potri.002G002000	-0.155054			-1.62041	0.00459977	0.365458	-0.526804	0.214999	0.852068	-1.04387	0.0651329	0.620051	-0.351565	0.598191	NA	-0.0222695	0.981344	0.996145	-0.466681	0.523618	0.788563	AT1G76610.1	MIZU-KUSSEI-like protein (Protein of unknown function%2C DUF617)		NA	8.76096	3.07482	2.1485	2.52343	1.80272	1.67993	1.52146	0.732547	0.769113	0.750494	0.716933	0.433325	0.651098	0.627314	0.740384	0.835783	0.679231	0.767449
Potri.002G002200	-0.40888			-0.564511	0.493158	0.899206	-0.847235	0.200543	0.841098	-0.28114	0.394011	0.91976	-0.122824	0.623703	0.924405	-1.47749	2.32627e-07	2.49103e-05	-1.21411	5.05334e-07	3.84769e-05	AT1G21000.2	PLATZ transcription factor family protein		NA	2.32684	1.17511	1.97023	3.25165	1.08725	2.46555	13.4678	13.4079	9.34188	14.7146	14.2528	12.912	30.9093	11.187	11.3055	31.6879	13.544	15.4765
Potri.002G003100	0.157817			-0.194981	0.50106	0.901436	0.414681	0.0555734	0.610412	0.463735	0.0233246	0.418245	0.0187983	0.921453	0.988333	0.595269	0.0140232	0.118579	0.62507	0.000678423	0.0118874	AT1G20950.1	Phosphofructokinase family protein	Q41140	Pyrophosphate--fructose 6-phosphate 1-phosphotransferase subunit alpha OS=Ricinus communis GN=PFP-ALPHA PE=3 SV=1	15.0522	13.8725	11.0636	6.76465	8.33358	9.45721	11.4107	13.8944	16.8213	11.9294	10.6856	13.6068	9.70286	13.3584	16.3438	8.87097	12.1562	14.8863
Potri.002G004000	-0.115364		ptc-miR398b(5),ptc-miR398c(5)	-0.734441	0.0555171	0.621613	-0.818076	0.0376012	0.535361	-0.25674	0.69203	0.975712	-1.21755	0.0611536	0.467505	1.75997	4.20753e-05	0.00180388	1.08658	0.147605	0.42856	AT1G76490.1	hydroxy methylglutaryl CoA reductase 1	P29057	3-hydroxy-3-methylglutaryl-coenzyme A reductase 1 OS=Hevea brasiliensis GN=HMGR1 PE=2 SV=1	130.106	87.2845	57.7733	67.5048	46.1862	29.2989	40.2061	21.6846	41.4769	81.1478	21.6205	48.3048	22.2457	82.159	70.6887	25.4064	57.8497	62.391
Potri.002G004500	0.334593			0.268217	0.550721	0.91402	0.753272	0.0657702	0.641573	0.829016	0.114206	0.726153	-0.241425	0.637422	0.928185	1.40482	0.000213153	0.00635821	2.01893	3.85995e-08	4.11702e-06	AT2G33590.1	NAD(P)-binding Rossmann-fold superfamily protein	Q9S9N9	Cinnamoyl-CoA reductase 1 OS=Arabidopsis thaliana GN=CCR1 PE=1 SV=1	1.60183	1.69634	2.2967	1.39834	2.0622	2.63333	1.67559	2.27939	3.35408	3.68892	3.10644	3.17387	2.42511	6.1277	7.13541	1.55941	5.71872	6.1499
Potri.002G005100	0.289892			-0.124334	0.629446	0.934991	0.160944	0.435589	0.941971	0.00997114	0.97004	0.998126	-0.131623	0.608617	0.918252	0.8116	0.0105275	0.0991597	0.8522	0.00036188	0.007328	AT2G33630.1	NAD(P)-binding Rossmann-fold superfamily protein	Q4R7R1	Short-chain dehydrogenase/reductase family 42E member 1 OS=Macaca fascicularis GN=SDR42E1 PE=2 SV=1	8.07611	7.17891	6.95807	5.94114	7.2207	5.94668	3.58748	2.80023	4.16452	4.36596	3.478	4.5516	2.53693	4.21472	4.85979	2.3763	4.03233	4.92342
Potri.002G006300	-0.201365			0.152945	0.574768	0.921492	0.0100164	0.963116	0.998475	-0.312001	0.133505	0.754609	0.0989781	0.693298	0.944161	-0.760686	0.00809385	0.0828532	-0.996037	5.58017e-05	0.0017833	AT1G20830.1	multiple chloroplast division site 1		NA	6.80178	7.14119	7.76789	9.84194	10.7877	8.83369	8.97932	7.77312	6.84721	7.65099	9.80663	6.64847	10.4611	7.44318	5.08351	13.9716	7.8675	6.10909
Potri.002G006400	-0.231392			-0.414086	0.262345	0.813991	-0.753247	0.00357672	0.178952	-0.376261	0.17377	0.809215	-0.0114736	0.968758	0.996312	-0.28837	0.313575	0.664033	0.217501	0.348036	0.661212	AT1G76410.1	RING/U-box superfamily protein	Q8LC69	RING-H2 finger protein ATL8 OS=Arabidopsis thaliana GN=ATL8 PE=2 SV=2	13.8671	9.96441	10.0926	11.7099	7.50054	6.34366	18.1285	12.8575	14.6678	16.9891	16.6747	17.2406	25.2848	17.6843	24.1954	18.6082	22.6797	23.1423
Potri.002G007100	-0.0816636			1.38806	0.065896	0.63929	0.340316	0.466848	0.947119	0.438626	0.0898721	0.674332	0.41821	0.172727	0.668149	-1.02069	0.000196576	0.00592457	-0.954506	0.00106079	0.0166746	AT1G42970.1	glyceraldehyde-3-phosphate dehydrogenase B subunit	P12859	Glyceraldehyde-3-phosphate dehydrogenase B, chloroplastic OS=Pisum sativum GN=GAPB PE=2 SV=2	25.2328	43.2458	91.7314	58.5497	57.9033	88.8515	70.802	120.079	79.1388	78.3854	128.721	81.441	111.967	62.9474	48.9416	128.478	77.6095	66.1632
Potri.002G009000	-0.30587			0.103724	0.664559	0.941448	-0.399542	0.00302591	0.166497	-0.237456	0.354006	0.91091	-0.0606167	0.816228	0.971706	-0.898596	0.000103268	0.00357622	-0.996717	0.000452726	0.00872499	AT1G20693.2	high mobility group B2	P93047	High mobility group B protein 3 OS=Arabidopsis thaliana GN=HMGB3 PE=1 SV=1	349.763	346.088	388.47	558.466	396.186	441.56	611.869	531.378	507.017	519.236	616.286	382.585	1021.06	638.409	472.688	1084.93	648.914	481.872
Potri.002G010700	0.0482286			0.711658	0.37424	0.860908	0.951666	0.129122	0.765384	0.937496	0.00146941	0.0933262	0.710377	0.0299746	0.35414	-0.373035	0.38731	0.726369	-0.23634	0.51919	0.785386	AT3G26040.1	HXXXD-type acyl-transferase family protein	Q94FT4	Salutaridinol 7-O-acetyltransferase OS=Papaver somniferum GN=SALAT PE=1 SV=1	2.80677	4.26329	4.28112	2.28258	3.04796	5.60072	4.10145	6.45587	8.69532	4.27099	5.20366	8.82769	6.4004	3.16112	6.83914	5.83788	3.83105	5.55588
Potri.002G012500	-0.593479			-0.080688	0.857088	0.977377	-1.10167	5.29689e-05	0.0120296	-1.18168	0.000366626	0.0354013	-1.04409	0.00247673	0.0952931	-1.41045	0.00272733	0.0399339	-1.85221	3.11132e-10	6.71867e-08	AT4G35190.1	Putative lysine decarboxylase family protein	Q8LBB7	Cytokinin riboside 5'-monophosphate phosphoribohydrolase LOG5 OS=Arabidopsis thaliana GN=LOG5 PE=1 SV=1	6.14027	5.48108	6.02938	16.4667	7.55152	7.69534	12.1883	4.84076	5.82253	16.7424	10.257	6.0723	11.0377	5.80514	2.5224	18.0889	5.79882	4.68582
Potri.002G013200	-0.71205	defense		-1.24545	0.000131977	0.0750436	-1.27585	4.07053e-05	0.010362	-0.687669	0.0100133	0.28596	-0.750547	0.00892058	0.194663	-0.72575	0.00115194	0.0216042	-0.535404	0.0399423	0.201625	AT1G20440.1	cold-regulated 47			81.9306	32.6934	34.6092	61.1959	26.6749	23.2281	54.8802	31.7369	35.2588	56.8167	31.1447	36.5627	60.0988	36.0434	37.5755	53.6154	42.6208	35.328
Potri.002G013900	0.124194			0.248811	0.509575	0.902392	0.462634	0.0201131	0.414889	0.341586	0.15504	0.787245	0.135575	0.633936	0.926926	0.986748	3.496e-05	0.00154737	0.823846	0.00182667	0.0249733	AT1G76140.1	Prolyl oligopeptidase family protein	P48147	Prolyl endopeptidase OS=Homo sapiens GN=PREP PE=1 SV=2	6.28419	5.72157	9.62236	6.20437	7.81041	9.10085	10.3117	10.7763	14.4353	12.7043	10.4759	17.5223	7.27515	12.8338	16.2928	8.62065	14.6512	14.9775
Potri.002G015100	0.56358			0.828362	0.0257656	0.543308	0.613848	0.057348	0.617075	0.90099	0.00417756	0.174397	0.105563	0.768745	0.959824	2.31833	5.5923e-14	4.8129e-11	2.51441	3.2429e-19	7.76675e-16	AT3G03190.1	glutathione S-transferase F11	Q96324	Glutathione S-transferase F11 OS=Arabidopsis thaliana GN=GSTF11 PE=2 SV=1	426.113	846.083	558.712	424.786	785.001	502.986	103.616	162.441	212.951	237.466	226.561	285.869	59.1399	340.692	257.355	50.3813	302.864	282.483
Potri.002G016000	0.191263			-0.12191	0.820601	0.970935	0.153639	0.602704	0.967046	0.219203	0.379237	0.916336	0.300829	0.287564	0.770471	-0.768213	9.88278e-09	1.82259e-06	-0.422678	0.0957603	0.338996	AT1G76100.1	plastocyanin 1	P11970	Plastocyanin B, chloroplastic OS=Populus nigra GN=PETE PE=1 SV=2	665.583	616.247	545.529	456.628	475.911	528.635	311.432	435.254	311.333	313.182	476.456	297.7	491.934	300.829	284.808	463.628	381.269	356.264
Potri.002G017200	-0.263409			0.423857	0.629881	0.934991	-1.09909	0.158256	0.802912	-0.806817	0.0430377	0.536619	-1.13774	0.00418777	0.129754	0.559293	0.252087	0.605116	0.102016	0.843869	0.94825	AT1G60420.1	DC1 domain-containing protein	Q0JIL1	Probable nucleoredoxin 2 OS=Oryza sativa subsp. japonica GN=Os01g0794400 PE=2 SV=1	2.3305	3.13214	2.60269	2.48074	0.711802	1.55686	13.3408	4.76645	9.50075	12.726	3.56815	8.07228	8.96788	13.9026	12.8832	8.84757	8.85648	11.8719
Potri.002G018300	0.335311			0.220957	0.641297	0.935057	0.472141	0.192876	0.834687	0.423678	0.3338	0.905256	0.2514	0.710486	0.948607	0.874964	0.000429016	0.0106054	0.607399	0.0141827	0.103588	AT4G39330.1	cinnamyl alcohol dehydrogenase 9	Q7XWU3	Probable cinnamyl alcohol dehydrogenase 6 OS=Oryza sativa subsp. japonica GN=CAD6 PE=2 SV=2	62.3013	87.2532	46.9121	53.647	91.4772	56.3557	13.7297	22.4501	15.5303	21.8542	35.7714	16.3368	6.46678	13.0061	11.0293	6.20604	11.2508	8.19093
Potri.002G018800	0.151938			0.784612	0.0501873	0.609066	-0.17168	0.62761	0.970712	-1.01519	0.00454427	0.182225	-1.1855	0.00373298	0.120449	-0.547648	0.652971	NA	0.435537	0.800749	0.931211	AT1G75900.1	GDSL-like Lipase/Acylhydrolase superfamily protein	Q94CH6	GDSL esterase/lipase EXL3 OS=Arabidopsis thaliana GN=EXL3 PE=2 SV=1	8.31789	13.1469	14.8388	16.8854	13.0895	16.5451	5.68998	2.556	3.14315	6.87568	3.78157	2.34322	0.70617	0.545714	0.455708	0.827979	1.53797	0.427772
Potri.002G019700	-0.352781			-0.84249	0.0147996	0.486635	-0.453568	0.110244	0.733347	-0.216241	0.493102	0.942359	0.343171	0.275658	0.762681	-1.08016	0.00224729	0.0352601	-0.486148	0.206235	0.51279	AT3G21570.1	proline-rich nuclear receptor coactivator			18.9121	10.5673	9.72318	14.121	10.9224	9.42851	16.87	16.6217	12.8818	11.9093	17.6806	12.5623	27.8105	15.0932	11.5357	20.4017	17.4632	11.9532
Potri.002G020800	0.303017			-0.0658877	0.883505	0.9821	0.00108673	0.997129	0.999968	0.90677	0.00654759	0.22763	0.498221	0.303772	0.782183	0.901392	0.0310392	0.195569	1.27093	0.00168148	0.0233889	AT2G17880.1	Chaperone DnaJ-domain superfamily protein	Q9FYB5	Chaperone protein dnaJ 11, chloroplastic OS=Arabidopsis thaliana GN=ATJ11 PE=1 SV=2	54.4997	60.8786	34.1847	24.9854	26.6436	23.0839	3.98867	5.67604	8.70083	5.77808	4.75572	11.6429	4.28162	7.22156	8.94261	3.14361	6.6378	7.66348
Potri.002G021400	-0.0397065		ptc-miR159a(4)	-0.503034	0.424083	0.878851	0.128994	0.728432	0.982946	0.523411	0.152939	0.785058	-0.0219149	0.949533	0.993889	1.61559	4.51534e-07	4.35365e-05	1.51757	2.00272e-07	1.72424e-05	AT1G30755.6	elongation factor G%2C putative (DUF668)		NA	1.32373	0.985873	0.875173	1.4813	1.51407	1.68137	3.01319	4.12149	4.34442	4.64741	3.57385	5.63883	1.84984	5.53089	6.17689	2.19858	5.42369	7.29439
Potri.002G021900	-0.329698			0.323421	0.355676	0.854942	0.511423	0.015558	0.373831	-0.0635276	0.79417	0.983645	0.278562	0.176522	0.67205	-0.809694	0.00355287	0.047749	-0.79444	0.00519978	0.0519972					6.7842	8.251	8.50898	7.37657	10.4014	10.3959	20.9263	23.2871	17.541	15.2601	19.5755	17.6548	22.9584	12.0069	14.3688	22.4936	11.6497	13.8846
Potri.002G022300	0.142892			-0.0187752	0.943168	0.992421	-0.0795865	0.665233	0.977655	-0.109942	0.52307	0.948196	-0.283861	0.0680546	0.489997	0.606809	0.0032267	0.0448437	0.605279	0.00263101	0.0328191	AT1G75760.1	ER lumen protein retaining receptor family protein	P48583	ER lumen protein retaining receptor OS=Caenorhabditis elegans GN=erd-2 PE=2 SV=2	24.2158	24.3937	21.1128	16.978	16.2484	15.4836	18.6847	17.9729	16.5472	19.9143	16.5355	16.3293	11.7113	17.858	18.5102	11.2677	16.0576	19.9921
Potri.002G022600	0.211836			0.521581	0.523729	0.906139	-0.189319	0.686327	0.979467	-0.381477	0.169126	0.802451	0.0289503	0.929573	0.990255	1.75116	0.000390462	0.00981945	0.524846	0.390901	0.694556	AT1G75750.1	GAST1 protein homolog 1	Q93X17	Snakin-2 OS=Solanum tuberosum GN=SN2 PE=1 SV=1	15.6655	20.4885	22.0892	9.88016	7.66708	9.47591	27.6928	19.7896	22.3929	7.43093	8.90307	6.31764	7.63504	34.634	17.9752	3.26025	6.53357	2.83901
Potri.002G022800	-0.315639			0.337732	0.256273	0.808129	-0.0700633	0.742198	0.983073	-0.192475	0.456363	0.935341	-0.0493325	0.804774	0.968923	-0.768295	0.00229583	0.0357865	-0.767085	0.00137182	0.0203458	AT1G75730.2	hypothetical protein		NA	5.29332	6.85451	6.02822	7.5486	7.70406	6.56615	6.8683	5.99328	5.96486	7.73438	7.47895	7.49648	7.53079	4.49438	4.47736	10.6573	6.34579	5.77329
Potri.002G027900	-0.486584			-0.942143	0.00312368	0.318002	-0.25836	0.294841	0.896071	-0.00105398	0.996721	0.999545	0.0813796	0.709763	0.948607	-0.111481	0.560337	0.834333	-0.0289991	0.892022	0.967009	AT1G05150.1	Calcium-binding tetratricopeptide family protein	O23052	Uncharacterized TPR repeat-containing protein At1g05150 OS=Arabidopsis thaliana GN=At1g05150 PE=1 SV=1	21.2684	8.82959	13.6276	16.4889	12.8808	14.3337	19.1807	18.8652	19.1625	17.1581	15.8527	20.5967	19.7237	16.3637	20.6725	20.9735	19.8169	21.9058
Potri.002G028400	-0.222792			2.32866	0.186239	NA	-0.247111	0.789598	NA	-0.158276	0.743281	0.97906	0.362643	0.508709	0.885694	-1.62775	0.0020336	0.0328157	-1.63377	0.00153847	0.0220756	AT3G54340.1	K-box region and MADS-box transcription factor family protein	P23706	Floral homeotic protein DEFICIENS OS=Antirrhinum majus GN=DEFA PE=1 SV=1	0.107641	0.415427	0.827565	0.526938	0.396047	0.483937	1.54527	1.19318	1.55065	1.08827	1.84687	0.962383	3.26141	1.30425	0.818955	3.6283	1.21988	1.21462
Potri.002G028800	0.131919			0.0967696	0.88068	0.981337	0.0202591	0.978706	0.999251	-0.848397	0.0682676	0.625551	-1.33066	4.80725e-05	0.00653814	0.0291698	0.960628	0.990426	0.278214	0.639516	0.855211	AT5G65360.1	Histone superfamily protein	P68428	Histone H3.2 OS=Triticum aestivum PE=1 SV=2	113.26	170.753	40.8358	44.3509	55.346	33.4557	8.64868	3.41694	5.54845	15.4729	5.30745	7.02215	4.7189	5.71151	4.09007	4.20463	6.97155	4.4151
Potri.002G029100	0.107465			-0.455755	0.222009	0.79468	-0.591998	0.017587	0.392367	-0.80843	4.44791e-05	0.00792001	-0.827316	0.00171119	0.0753101	0.380582	0.401687	0.737516	0.760552	0.125327	0.39344	AT1G75500.2	Walls Are Thin 1	Q6J163	Auxin-induced protein 5NG4 OS=Pinus taeda PE=2 SV=1	166.677	129.211	97.7082	78.7	48.418	54.9142	58.4413	34.1402	32.7171	33.0929	19.9927	17.3925	30.7708	53.3582	27.7259	15.3308	31.7703	19.2299
Potri.002G029300	-0.116391			0.0702693	0.854451	0.976943	0.0316802	0.915121	0.9944	0.0599445	0.810774	0.985862	-0.238741	0.375569	0.823015	1.4847	6.87984e-05	0.00260794	1.54397	2.10923e-08	2.51438e-06	AT2G16430.2	purple acid phosphatase 10	Q9SDZ9	Purple acid phosphatase 2 OS=Ipomoea batatas GN=PAP2 PE=1 SV=1	9.01928	9.15488	9.26516	11.7966	11.5979	12.2257	34.443	37.8541	34.2709	42.3814	38.6727	33.3946	12.2451	35.0608	34.4811	9.69749	27.9217	28.5109
Potri.002G030000	-0.156392			-0.308067	0.413646	0.875687	-0.661419	0.000202513	0.0314278	-0.343442	0.119849	0.7354	-0.369997	0.0843436	0.530104	-0.400124	0.0887714	0.356759	-0.441922	0.103916	0.354803	AT3G51030.1	thioredoxin H-type 1	Q43636	Thioredoxin H-type OS=Ricinus communis PE=3 SV=1	128.806	110.21	84.604	106.462	70.105	63.0912	77.9999	68.1718	56.7586	77.3806	66.3394	53.8466	103.608	91.1279	68.0307	84.4619	71.9526	59.413
Potri.002G032100	-0.0299867			-0.0604607	0.810268	0.969567	0.267515	0.184179	0.830204	0.250898	0.207669	0.840055	0.672977	0.00191723	0.0806649	-0.0109752	0.966076	0.991639	0.428048	0.0630166	0.266183	AT1G10210.3	mitogen-activated protein kinase 1	Q40884	Mitogen-activated protein kinase homolog 1 OS=Petunia hybrida GN=MEK1 PE=2 SV=1	10.9851	9.43279	11.4352	9.97153	10.7359	13.0087	16.603	16.7548	21.5805	13.025	17.1453	24.5644	25.7552	21.4153	30.4751	19.7309	22.7796	30.6324
Potri.002G032500	-0.297888			0.466528	0.169583	0.751899	0.0620908	0.770774	0.984998	-0.0670941	0.742917	0.978992	0.185436	0.331546	0.800015	-0.67866	0.000312866	0.00843394	-0.343608	0.168382	0.460333	AT1G19660.3	Wound-responsive family protein		NA	31.0605	34.1104	52.3884	47.4194	42.1377	55.7391	77.629	61.4005	82.2359	65.0978	63.707	84.9838	104.814	58.4641	74.3767	90.3564	63.7558	81.0698
Potri.002G033300	0.122785			0.305161	0.469521	0.892552	-0.122243	0.344839	0.918259	-0.238868	0.324316	0.900937	-0.171303	0.429079	0.850326	-0.572474	0.00601339	0.0680629	-0.654764	0.00492868	0.0502306	AT1G75350.1	Ribosomal protein L31	Q9FWS4	50S ribosomal protein L31, chloroplastic OS=Arabidopsis thaliana GN=RPL31 PE=1 SV=1	276.035	366.442	269.482	308.058	284.457	275.763	224.146	211.56	174.732	258.17	269.405	190.571	242.125	184.38	145.297	277.335	205.307	159.221
Potri.002G033400	-0.455235			-0.22193	0.486462	0.89644	-0.536394	0.00441553	0.199387	-0.67461	0.0283023	0.450693	-0.827456	0.00297415	0.105416	0.189915	0.489282	0.79466	0.153745	0.669082	0.869609	AT1G27680.1	ADPGLC-PPase large subunit	P55233	Glucose-1-phosphate adenylyltransferase large subunit, chloroplastic/amyloplastic OS=Beta vulgaris GN=AGPS1 PE=2 SV=1	22.6933	15.7547	23.552	34.1927	22.6012	23.9779	34.6379	18.7635	23.4496	44.3623	23.2437	26.9418	21.9436	24.8238	25.9336	25.9568	31.4936	27.4352
Potri.002G033600	0.101645			0.122799	0.798845	0.967515	-0.385098	0.259862	0.879576	0.209699	0.428511	0.929405	-0.476665	0.175571	0.67088	3.08022	2.74785e-06	0.000189471	3.23594	4.43237e-14	3.86971e-11	AT5G42800.1	dihydroflavonol 4-reductase	Q9XES5	Bifunctional dihydroflavonol 4-reductase/flavanone 4-reductase OS=Malus domestica GN=DFR PE=1 SV=1	194.503	242.948	145.088	257.508	193.425	194.667	508.879	644.074	548.272	863.56	726.309	516.896	73.8521	665.206	597.4	52.7813	533.806	533.276
Potri.002G035000	-0.440592			-0.227421	0.891755	NA	-0.680526	0.776359	NA	-1.52863	0.157679	0.791582	0.0620975	0.95735	0.994772	-4.41815	2.16679e-10	7.51488e-08	-3.78313	0.0103738	0.0835007	AT1G75250.2	RAD-like 6		NA	0.425466	0.625456	0	0.145429	0	0.145511	1.85068	1.26116	0.184744	1.17921	2.10788	0.369621	10.0411	0.51713	0.480836	9.21709	0.72602	0.958263
Potri.002G035900	-0.276978			0.711234	0.0335725	0.559899	-0.0830548	0.69048	0.97964	-0.149167	0.476582	0.939304	0.151319	0.439667	0.855511	-0.580279	0.0142156	0.119771	-0.756141	0.00108748	0.0170129	AT1G03950.1	vacuolar protein sorting-associated protein 2.3	Q941D5	Vacuolar protein sorting-associated protein 2 homolog 3 OS=Arabidopsis thaliana GN=VPS2.3 PE=2 SV=1	5.57128	8.38719	9.93973	11.4215	10.6708	10.6144	17.0351	16.2156	14.8783	14.3292	16.9384	15.0878	21.2744	16.4988	12.2733	21.3226	15.0084	9.89723
Potri.002G036600	0.493757			0.365877	0.131082	0.721567	0.394858	0.0199678	0.414538	0.0522819	0.748587	0.979427	-0.0627043	0.74963	0.956059	0.610254	0.000149992	0.00478103	0.464879	0.00325224	0.0378447	AT4G21150.3	ribophorin II (RPN2) family protein	P04844	Dolichyl-diphosphooligosaccharide--protein glycosyltransferase subunit 2 OS=Homo sapiens GN=RPN2 PE=1 SV=3	23.5267	30.0959	28.5845	20.48	28.1726	25.2336	23.4387	22.414	25.3192	25.3944	23.5172	25.2614	18.821	28.8941	29.576	19.3372	24.425	28.8926
Potri.002G038400	-0.185209			2.85089	0.0249288	0.535808	-0.0359012	0.967946	0.998475	-0.15826	0.663484	0.972267	0.276642	0.340176	0.805968	-0.981889	0.00103987	0.0199826	-0.708698	0.0317636	0.175226	AT2G20500.1	hypothetical protein			0.407813	1.48972	4.36859	1.52677	0.588436	2.32233	9.2189	7.96678	8.5866	8.90088	13.0356	8.65504	17.1737	10.0782	7.54519	14.6567	9.12237	9.2828
Potri.002G039100	0.119467			0.0696195	0.902413	0.984554	-0.176106	0.660353	0.977041	-0.131138	0.829934	0.989181	-0.121155	0.887594	0.983369	2.23231	0.00068922	0.0148566	2.38439	6.11731e-07	4.50169e-05	AT3G23240.1	ethylene response factor 1	Q8LDC8	Ethylene-responsive transcription factor 1B OS=Arabidopsis thaliana GN=ERF1B PE=1 SV=2	2.89205	3.32607	2.04318	2.64972	2.41109	2.267	4.86836	1.69399	6.24983	6.98779	3.25287	9.64898	2.16344	5.54104	15.1616	2.17449	8.41427	14.5039
Potri.002G040000	0.124188			0.199299	0.71199	0.954321	0.37955	0.344883	0.918259	0.82017	0.0356641	0.501047	1.11303	0.00017248	0.0156997	0.565475	0.0946884	0.369771	0.573415	0.0513152	0.234623	ATCG00350.1	Photosystem I%2C PsaA/PsaB protein	Q27S50	Photosystem I P700 chlorophyll a apoprotein A1 OS=Solanum tuberosum GN=psaA PE=3 SV=1	211.313	141.163	374.53	295.262	291.733	466.573	293.76	349.712	627.353	250.026	441.312	645.156	252.255	350.726	406.666	338.425	410.255	622.402
Potri.002G042800	0.204243		ptc-miR169ac(5),ptc-miR169q(4),ptc-miR169i(4.5)	0.640938	0.0578748	0.624357	0.360701	0.329572	0.913728	0.753116	0.00172803	0.103313	0.489248	0.0608461	0.467139	0.323359	0.26079	0.612554	0.391073	0.132841	0.405292	AT1G06740.1	MuDR family transposase		NA	1.89443	2.57995	3.22203	2.1653	2.24908	3.18794	2.9273	4.41878	5.29189	2.89051	3.74947	4.38653	3.40063	3.6905	4.97475	3.18467	3.72587	4.68988
Potri.002G044900	-0.125436			-1.37575	0.00316223	0.319215	-1.82316	0.00280878	0.159552	-0.354923	0.644084	NA	-0.811485	0.520554	NA	0.408873	0.605508	0.860888	-0.810155	0.421528	0.716414	AT4G14550.1	indole-3-acetic acid inducible 14	P13089	Auxin-induced protein AUX28 OS=Glycine max GN=AUX28 PE=2 SV=1	8.62066	3.70219	2.25845	2.68169	0.600292	0.879935	0.70662	0.299185	0.807709	0.425866	0.379172	0.131876	0.728176	1.32721	0.631377	0.483419	0.359839	0.295509
Potri.002G047100	-0.0454708			-0.213381	0.570894	0.92061	0.00320954	0.981169	0.99933	0.0311541	0.867474	0.992221	-0.161033	0.392443	0.830938	-0.5976	0.000135843	0.00441481	-0.423689	0.00868992	0.0739011	AT3G63410.1	S-adenosyl-L-methionine-dependent methyltransferases superfamily protein	P23525	37 kDa inner envelope membrane protein, chloroplastic OS=Spinacia oleracea PE=1 SV=1	228.813	209.274	162.312	174.772	173.608	173.293	144.586	168.703	132.766	176.809	181.564	135.709	182.848	125.921	119.044	182.015	143.774	138.287
Potri.002G048400	-0.399305			-1.06761	0.0401225	0.577944	-0.383805	0.0806892	0.680512	-0.141637	0.710516	0.976792	0.820719	0.00406243	0.127219	-0.0422832	0.891056	0.970223	-0.0387389	0.88655	0.964692					13.1067	5.49281	6.84356	11.9443	8.1124	9.97293	9.58369	8.13799	8.83686	4.15195	6.41248	8.26341	8.72818	7.33126	9.6526	9.74143	8.07727	10.1797
Potri.002G049600	-0.118701			-0.684187	0.179844	0.763424	0.0836059	0.792645	0.985989	0.452154	0.182403	0.822235	0.061924	0.848699	0.975953	0.968267	9.34527e-05	0.00330527	1.07633	0.000643276	0.0114233	AT1G03080.3	kinase interacting (KIP1-like) family protein		NA	4.92989	2.03318	4.44439	4.12429	3.60034	4.99993	7.37422	6.94577	12.1081	7.89389	5.62498	10.9187	6.18932	10.0067	14.6282	6.33857	11.4324	13.4328
Potri.002G051800	0.107147			0.22421	0.405014	0.872583	0.592819	0.00317198	0.170418	0.497354	0.00181769	0.106836	0.455413	0.0404179	0.398775	-0.0326537	0.885582	0.969249	-0.0967809	0.657357	0.863485	AT4G02740.1	F-box/RNI-like superfamily protein	Q0WRC9	F-box protein SKIP17 OS=Arabidopsis thaliana GN=SKIP17 PE=1 SV=1	14.1208	15.0088	17.3592	12.5426	18.6583	18.8129	15.7014	21.2565	22.5506	15.0937	18.8857	22.6818	17.4994	15.9812	18.5353	18.6853	17.3532	16.1752
Potri.002G053000	-0.109355			0.128292	0.674164	0.94398	-0.147583	0.241139	0.870595	-0.198334	0.385614	0.91808	-0.0192316	0.932982	0.990763	-0.771848	0.00249801	0.0377906	-0.954422	2.28515e-05	0.000864976	AT3G63140.1	chloroplast stem-loop binding protein of 41 kDa	Q9LYA9	Chloroplast stem-loop binding protein of 41 kDa a, chloroplastic OS=Arabidopsis thaliana GN=CSP41A PE=1 SV=1	172.703	194.131	164.424	205.26	195.932	171.287	159.91	177.199	113.039	159.211	185.705	129.558	158.543	103.51	84.7088	202.046	113.1	99.8501
Potri.002G053900	-0.344206			0.417512	0.192757	0.773283	0.0690406	0.708319	0.981291	-0.182098	0.316279	0.898731	-0.0548932	0.713189	0.949114	-0.785446	0.000891144	0.0179131	-0.498334	0.0131144	0.0978197	AT2G31530.1	SecY protein transport family protein	F4IQV7	Preprotein translocase subunit SCY2, chloroplastic OS=Arabidopsis thaliana GN=SCY2 PE=2 SV=1	7.82844	10.0535	10.4853	10.7489	10.483	11.8118	18.611	17.2845	15.6902	15.5002	14.8989	14.9937	23.0106	14.4008	12.6666	21.5341	16.0834	13.661
Potri.002G054100	-0.132454			-0.459359	0.267573	0.81691	-0.107358	0.708915	0.981291	0.117832	0.758108	0.980324	-0.0637771	0.812199	0.970733	2.07732	1.62669e-08	2.75415e-06	1.53795	7.53725e-06	0.000352698	AT4G09820.1	basic helix-loop-helix (bHLH) DNA-binding superfamily protein	Q9FT81	Transcription factor TT8 OS=Arabidopsis thaliana GN=TT8 PE=1 SV=2	16.1342	12.03	10.5151	13.464	13.5918	11.1544	32.7504	32.4694	37.2564	34.4365	33.5649	32.5171	8.22836	30.5592	39.9489	11.1244	33.2797	32.2543
Potri.002G054400	-0.35124		ptc-miR169i(5)	0.332431	0.258332	0.810773	-0.00380609	0.987045	0.999605	-0.696321	0.00275719	0.136641	-0.439682	0.0798937	0.520735	-0.154355	0.554071	0.830887	-0.673365	0.0130675	0.0976081	AT5G19160.1	TRICHOME BIREFRINGENCE-LIKE 11		NA	3.55118	4.71019	3.79356	3.73179	3.56926	3.79558	10.1841	6.61983	5.94781	8.97133	6.86298	6.40359	8.44918	7.58848	7.82453	11.1938	7.17193	6.63658
Potri.002G055100	0.110624			-0.0847627	0.81479	0.969586	-0.334256	0.260345	0.879779	0.282913	0.226496	0.850205	-0.0779903	0.798328	0.967562	2.50286	2.34508e-12	1.31689e-09	2.19882	2.2039e-12	1.05567e-09	AT3G59030.1	MATE efflux family protein	Q9LYT3	Protein TRANSPARENT TESTA 12 OS=Arabidopsis thaliana GN=TT12 PE=2 SV=1	52.0923	54.652	36.8596	56.5947	43.9439	44.7203	132.906	166.836	157.127	176.746	191.391	144.192	30.3649	172.044	176.846	30.6934	146.583	144.164
Potri.002G055500	-0.233461			0.766797	0.017306	0.504317	0.14826	0.414084	0.935879	0.142312	0.45336	0.934881	0.184643	0.303595	0.782178	-0.640584	0.00338279	0.0462115	-0.680274	0.000974868	0.0156508	AT1G06690.1	NAD(P)-linked oxidoreductase superfamily protein	Q94A68	Uncharacterized oxidoreductase At1g06690, chloroplastic OS=Arabidopsis thaliana GN=At1g06690 PE=1 SV=1	26.0131	38.1103	49.9246	54.6183	58.8083	61.0583	76.2797	100.175	72.7842	83.0712	103.871	85.5927	90.8334	59.8481	58.1922	115.788	75.2537	69.1526
Potri.002G056200	0.524463			0.529568	0.100501	0.689479	-0.0247335	0.918411	0.9944	-0.0200068	0.919739	0.993336	0.0985974	0.679224	0.940576	0.586414	0.000946884	0.0187084	0.417011	0.00194091	0.0260952	AT2G32060.3	Ribosomal protein L7Ae/L30e/S12e/Gadd45 family protein	Q9XHS0	40S ribosomal protein S12 OS=Hordeum vulgare GN=RPS12 PE=2 SV=1	72.8358	117.929	78.2525	65.4583	74.3527	53.2374	44.6099	42.5244	44.7302	52.6055	61.9396	51.0137	45.8867	69.724	70.662	50.9867	66.6655	69.8383
Potri.002G056500	0.268422			0.331653	0.17632	0.759959	0.42895	0.0140685	0.358992	0.307906	0.116759	0.730502	0.238491	0.195563	0.690642	0.262295	0.180306	0.515346	0.729977	0.000319481	0.00664827	AT5G45110.1	NPR1-like protein 3	Q8L746	Regulatory protein NPR3 OS=Arabidopsis thaliana GN=NPR3 PE=1 SV=1	9.68596	11.1238	12.7918	7.33196	9.47835	10.051	12.2933	13.5295	16.2263	11.421	12.1166	14.9577	14.0586	16.2313	17.9858	9.9769	14.9725	18.9536
Potri.002G056800	-0.0876436			-0.281413	0.182934	0.765417	-0.72368	0.000392997	0.0464958	-0.265936	0.431206	0.929604	-0.434439	0.186513	0.682496	-0.593083	0.174297	0.506944	-0.6637	0.0624315	0.264771	AT5G17230.4	PHYTOENE SYNTHASE	Q9SSU8	Phytoene synthase, chloroplastic OS=Daucus carota GN=PSY PE=2 SV=1	105.601	91.1265	74.0782	176.879	118.051	94.3859	50.751	57.3309	31.7268	77.337	72.1487	42.6267	52.6613	44.7982	26.0836	66.9912	53.9751	36.2195
Potri.002G057300	-0.172515			-0.0675607	0.819047	0.970413	0.0434359	0.786217	0.985314	0.0912876	0.597952	0.963215	-0.246132	0.215305	0.712799	0.375506	0.0716875	0.316452	0.58916	0.00163967	0.0229813	AT2G30880.1	Pleckstrin homology (PH) domain-containing protein		NA	14.9308	11.9701	16.759	15.5312	16.7088	14.972	25.0813	25.255	27.3908	28.8369	24.7415	24.0494	20.9066	26.1549	28.7168	16.7189	24.4252	26.7417
Potri.002G057700	-0.0843248			-0.298654	0.390835	0.865368	-0.227818	0.403704	0.935006	0.0897914	0.716187	0.976792	-0.475066	0.135946	0.624462	1.57645	6.44486e-05	0.00247946	1.30811	0.00029735	0.00627691	AT1G06550.1	ATP-dependent caseinolytic (Clp) protease/crotonase family protein	Q9SHJ8	3-hydroxyisobutyryl-CoA hydrolase-like protein 5 OS=Arabidopsis thaliana GN=At1g06550 PE=2 SV=2	41.6368	36.3267	27.9013	38.4417	35.0836	29.725	56.9251	67.5589	55.387	81.0803	71.4437	45.4907	17.6724	56.4617	50.396	17.6557	50.6936	41.0221
Potri.002G063700	-0.341817			-0.0707388	0.9033	0.984816	-0.118308	0.717056	0.981291	-0.274756	0.218946	0.849022	0.00989028	0.965549	0.996312	-0.838595	0.00201033	0.0325595	-0.94241	1.08985e-05	0.000470688	AT4G09760.2	Protein kinase superfamily protein	Q9Y259	Choline/ethanolamine kinase OS=Homo sapiens GN=CHKB PE=1 SV=3	3.41613	2.39077	4.52755	3.69215	3.19114	3.56296	10.946	9.32988	8.79514	8.93378	9.55446	8.56351	15.9677	10.5768	7.45975	15.8986	9.20419	7.90303
Potri.002G064000	0.062311			-0.316782	0.198642	0.775221	-0.225927	0.212319	0.850911	-0.295043	0.257854	0.867139	-0.517177	0.0314339	0.360731	0.290133	0.0965758	0.374293	0.622836	0.00311788	0.0368508	AT1G34060.1	Pyridoxal phosphate (PLP)-dependent transferases superfamily protein	Q93Z38	Tryptophan aminotransferase-related protein 4 OS=Arabidopsis thaliana GN=TAR4 PE=2 SV=2	92.7836	71.2542	73.2103	78.6234	58.3766	74.2228	61.6746	60.3422	43.1034	78.6963	56.1898	54.1396	43.5927	53.1443	55.0208	36.9695	60.5112	60.7813
Potri.002G065200	-0.322695			-0.381114	0.34717	0.85042	-0.753672	0.0983157	0.715245	-0.289919	0.380089	0.916956	-0.862053	0.00838954	0.186708	-1.13336	0.00120237	0.0222625	-0.47281	0.190176	0.49033	AT4G09890.1	mediator of RNA polymerase II transcription subunit%2C putative (DUF3511)		NA	11.7171	10.2692	6.64703	7.84147	3.25311	5.84374	7.2715	5.12131	6.57344	9.10268	5.1671	4.80528	15.0573	7.42819	6.66197	10.3135	8.93456	6.92105
Potri.002G070000	-0.105156			0.493769	0.335197	0.846613	0.918052	0.00196446	0.124335	0.139113	0.602415	0.96418	0.58195	0.033312	0.36993	-0.561073	0.0355158	0.211502	-0.0261579	0.935397	0.98106	AT4G38470.2	ACT-like protein tyrosine kinase family protein	Q2MHE4	Serine/threonine-protein kinase HT1 OS=Arabidopsis thaliana GN=HT1 PE=1 SV=1	2.38353	2.72996	4.11226	2.51493	4.01832	5.31294	5.75774	5.96866	6.53779	4.07211	5.10377	7.13582	7.40786	4.73931	5.49134	6.28533	5.65572	5.34248
Potri.002G070700	0.153612			-0.234916	0.571428	0.920939	-0.27944	0.352496	0.921702	-1.34441	5.42412e-05	0.00922973	-1.19886	0.030334	0.356585	0.475494	0.455111	0.773504	-1.05393	0.0921646	0.3317	AT1G21340.1	Dof-type zinc finger DNA-binding family protein	P68349	Dof zinc finger protein DOF1.2 OS=Arabidopsis thaliana GN=DOF1.2 PE=2 SV=1	26.4238	21.5644	21.7183	29.5779	25.3828	22.8688	9.95089	4.58405	3.44996	9.9728	6.40691	2.25355	4.19119	9.41022	2.4216	12.7922	9.19229	3.19404
Potri.002G071000	0.138168			0.520547	0.0659225	0.63929	0.294874	0.160964	0.807472	-0.230196	0.296933	0.891892	-0.010164	0.965476	0.996312	-0.661545	0.0123329	0.10929	-0.817	0.00129154	0.0193768	AT1G21350.3	Thioredoxin superfamily protein		NA	31.5339	46.5926	39.7551	39.9687	53.5836	43.6697	38.2595	40.5636	26.931	38.1401	46.366	29.59	40.6325	29.5637	22.4185	49.9498	34.2117	24.5896
Potri.002G071800	-0.0839196			0.101904	0.68553	0.948528	0.0225185	0.908149	0.9944	-0.434402	0.0379848	0.515331	-0.635048	0.00963769	0.202369	0.723951	0.00433949	0.054422	0.419008	0.0880876	0.324025	AT5G42240.1	serine carboxypeptidase-like 42	Q9FH05	Serine carboxypeptidase-like 42 OS=Arabidopsis thaliana GN=SCPL42 PE=2 SV=1	17.7676	19.3348	17.0809	17.4614	17.929	17.213	20.745	14.1518	16.0296	22.1513	12.7694	15.8622	9.83983	18.1102	15.0612	9.6331	12.7283	12.9216
Potri.002G072400	0.0702484			1.09403	0.00100994	0.204581	0.0157248	0.926076	0.995743	0.0695746	0.747566	0.979323	-0.0306894	0.888351	0.983431	-0.443559	0.161916	0.487866	-0.776325	0.000168768	0.0040716	AT1G77090.1	thylakoid lumenal protein (Mog1/PsbP/DUF1795-like photosystem II reaction center PsbP family protein)	O49292	PsbP domain-containing protein 4, chloroplastic OS=Arabidopsis thaliana GN=PPD4 PE=1 SV=2	29.6678	62.2123	59.7471	64.9069	66.2012	63.8082	54.5823	68.1332	49.599	62.6028	67.3977	55.5794	53.9795	47.7606	32.6586	64.5725	41.2272	36.4548
Potri.002G073000	-0.135471			0.536891	0.189253	0.770545	-0.115771	0.530296	0.958744	-0.0213601	0.932215	0.994434	-0.140046	0.547637	0.900625	-0.911586	7.17853e-06	0.000419118	-0.866564	8.82662e-06	0.0003975	AT4G03520.1	Thioredoxin superfamily protein	P48384	Thioredoxin M-type, chloroplastic OS=Pisum sativum PE=2 SV=1	210.69	302.157	281.33	298.678	252.853	292.371	318.668	340.231	294.555	345.462	367.098	261.986	433.986	262.308	205.647	431.808	265.496	229.329
Potri.002G074700	-0.38097			-0.073559	0.829072	0.973067	-0.441058	0.0411171	0.549789	-0.344217	0.133426	0.754609	-0.126954	0.604894	0.917849	-0.833388	0.00034045	0.00891887	-0.827914	0.00192657	0.0259752	AT1G21410.2	F-box/RNI-like superfamily protein	Q9LPL4	F-box protein SKP2A OS=Arabidopsis thaliana GN=SKP2A PE=1 SV=1	7.48487	6.51917	7.33294	8.19794	5.50454	6.41791	9.637	8.53679	6.91104	8.40414	8.47688	6.99801	13.1972	7.89495	7.07906	13.7102	8.69769	7.31699
Potri.002G075400	-0.40688			0.0201886	0.962812	0.994772	-0.428154	0.0424254	0.555372	-0.605241	0.00293344	0.141188	-0.451845	0.0526871	0.446292	-0.991063	5.67111e-07	5.22935e-05	-1.10353	3.06604e-06	0.000168806	AT1G76980.2	patatin-like phospholipase domain protein		NA	27.5161	30.7531	20.8039	29.1328	19.408	23.3888	43.8279	28.0686	29.2261	37.6432	30.5822	24.6254	58.0662	31.9172	27.3913	53.9277	28.9908	21.3945
Potri.002G076000	0.0277227			-0.0758999	0.890913	0.982814	0.22247	0.543344	0.961172	1.23088	0.00269384	0.134047	0.660949	0.0652331	0.480781	0.52223	0.15577	0.478827	0.858343	0.0093633	0.0778967	AT1G21270.1	wall-associated kinase 2	Q9LMP1	Wall-associated receptor kinase 2 OS=Arabidopsis thaliana GN=WAK2 PE=1 SV=1	2.8709	1.87204	3.97289	2.00365	1.80273	2.81492	3.30281	5.37817	9.21459	5.39657	6.38877	10.731	6.95161	8.19088	11.9461	7.05408	10.2395	17.6915
Potri.002G076300	0.529725			0.636142	0.220262	0.79329	1.5805	5.37348e-05	0.0120851	0.574009	0.0721765	0.635473	0.256513	0.445393	0.859405	0.693926	0.0191856	0.144934	0.95506	0.00673283	0.0625666					8.98547	12.5201	14.2775	4.34925	10.0822	15.4511	9.91058	11.5179	17.0622	10.5822	14.3242	11.1718	11.9317	18.0752	21.5678	8.91745	18.7254	17.6929
Potri.002G077400	-0.114702			-0.158389	0.517312	0.90411	-0.0101446	0.946484	0.997817	-0.225421	0.315674	0.898731	-0.301693	0.120643	0.600552	-0.669123	0.00731605	0.0776624	-0.814768	9.62779e-05	0.00272736	AT5G52560.1	UDP-sugar pyrophosphorylase	Q9C5I1	UDP-sugar pyrophosphorylase OS=Arabidopsis thaliana GN=USP PE=1 SV=1	15.3104	14.0424	12.4843	13.8753	14.1724	13.1336	10.2914	9.36972	8.47889	10.1603	9.1329	7.32443	8.95659	5.63841	5.78846	10.9298	6.53579	5.66769
Potri.002G079400	-0.344842			-1.4014	0.00388854	0.344078	-0.549726	0.296916	0.896071	0.546318	0.455936	0.935341	0.354516	0.450578	0.859959	-0.352996	0.716468	0.910955	-0.255746	0.756583	0.914153	AT1G77380.1	amino acid permease 3	Q39134	Amino acid permease 3 OS=Arabidopsis thaliana GN=AAP3 PE=1 SV=2	6.71535	2.76537	1.95682	1.34382	0.853847	0.965821	6.99683	4.27002	14.1486	3.62193	3.3523	5.99286	13.8299	6.23473	15.6911	10.267	5.84022	6.76615
Potri.002G080800	-0.346597			0.193205	0.521136	0.904856	0.104769	0.631805	0.971244	-0.105279	0.679538	0.975501	0.0730684	0.741535	0.954145	-0.674498	0.0111328	0.102691	-0.754604	0.00127678	0.019221	AT1G21720.1	proteasome beta subunit C1	Q9XI05	Proteasome subunit beta type-3-A OS=Arabidopsis thaliana GN=PBC1 PE=1 SV=2	5.31708	6.13787	5.27089	5.77214	6.70429	5.59926	8.90072	9.6998	7.30285	7.67164	8.24763	7.97484	9.14788	6.21913	5.2553	9.19036	5.34087	5.18591
Potri.002G081000	-0.587211			-0.590501	0.0878151	0.678116	-0.820377	0.000245375	0.035305	-0.69797	0.00557778	0.204508	-0.742613	0.00829896	0.185955	-0.356211	0.0923359	0.364776	-0.689725	0.00388078	0.0425287	AT1G01720.1	NAC (No Apical Meristem) domain transcriptional regulator superfamily protein	Q39013	NAC domain-containing protein 2 OS=Arabidopsis thaliana GN=NAC002 PE=2 SV=2	74.2462	52.1167	40.5816	89.0927	57	42.8646	77.9896	48.0922	47.6035	113.231	68.889	66.8113	94.9612	71.6071	78.8879	124.444	72.3067	94.135
Potri.002G081900	0.364921			0.0132918	0.961176	0.994227	0.157844	0.341281	0.916388	0.383139	0.0267058	0.442303	0.0015458	0.992639	0.999192	0.464656	0.0657484	0.301816	0.590135	0.00328279	0.0380488	AT1G77490.1	thylakoidal ascorbate peroxidase	Q42593	L-ascorbate peroxidase T, chloroplastic OS=Arabidopsis thaliana GN=APXT PE=2 SV=2	25.0908	25.2855	23.4196	22.5017	25.137	24.4617	15.7751	18.5986	21.6925	22.5336	20.8818	24.3697	17.0201	20.3398	27.53	17.3351	24.1538	29.48
Potri.002G082400	0.266987			-0.105313	0.80138	0.968129	-0.518865	0.280356	0.889618	0.388683	0.222562	0.849838	-0.0938461	0.842683	0.974952	1.38094	2.47639e-05	0.00116959	1.29193	0.00530737	0.0527235	AT1G44350.1	IAA-amino acid hydrolase ILR1-like 6	Q8VYX0	IAA-amino acid hydrolase ILR1-like 6 OS=Arabidopsis thaliana GN=ILL6 PE=2 SV=2	18.7046	21.1948	9.99245	11.7133	9.95722	6.21161	5.95785	6.55818	8.46059	6.65449	5.5542	6.97983	5.89135	15.7142	15.3376	4.61487	10.0816	14.3643
Potri.002G084900	-0.340855			-0.113835	0.707238	0.953841	-0.229613	0.316324	0.907233	-0.555891	0.0328745	0.479865	-0.104876	0.726464	0.951547	-0.454806	0.160461	0.485836	-0.786393	4.84078e-05	0.00160013	AT1G44770.1	elongation factor		NA	12.9122	11.9253	10.6218	13.0365	11.9393	10.1708	14.5335	12.5011	7.98568	11.9683	13.9948	8.33268	11.8073	9.98811	7.34795	14.642	9.38215	7.1736
Potri.002G086900	0.205878			-0.314167	0.579037	0.92333	0.459524	0.156157	0.800838	0.924432	0.00326229	0.150629	0.0883957	0.794488	0.96737	-0.464466	0.217813	0.567029	0.233319	0.650808	0.860375	AT4G36020.2	cold shock domain protein 1	P27484	Glycine-rich protein 2 OS=Nicotiana sylvestris GN=GRP-2 PE=2 SV=1	28.9802	24.3167	19.4032	12.9031	17.7577	17.3709	7.07555	12.8552	13.6996	11.2745	9.7642	14.3459	11.7828	6.76127	10.6992	7.7757	7.04613	11.7446
Potri.002G088100	-0.442676			-0.937295	0.124564	0.715842	-0.719071	0.00216853	0.135037	-0.266265	0.401944	0.921946	-0.515146	0.0104775	0.211657	0.0147781	0.957542	0.989819	-0.458208	0.119898	0.384084	AT1G21980.1	phosphatidylinositol-4-phosphate 5-kinase 1	Q56YP2	Phosphatidylinositol 4-phosphate 5-kinase 1 OS=Arabidopsis thaliana GN=PIP5K1 PE=1 SV=1	5.36088	2.26587	3.46909	6.60671	4.13447	3.82301	4.13023	3.70761	3.16626	4.12612	2.77957	3.01336	2.89393	2.82986	3.0693	4.23462	3.39979	2.74805
Potri.002G088500	-0.111167			1.82029	0.0854669	0.671842	-0.211668	0.670549	0.977808	0.249681	0.459319	0.935341	0.22075	0.40211	0.837823	-0.835466	4.05621e-05	0.00174799	-0.626608	0.00110572	0.0172164	AT1G24620.1	EF hand calcium-binding protein family	Q5Z676	Probable calcium-binding protein CML29 OS=Oryza sativa subsp. japonica GN=CML29 PE=2 SV=1	23.1399	73.5918	82.8255	80.6548	47.5219	90.0919	134.27	146.013	167.788	157.107	212.014	155.264	299.783	184.703	156.062	258.837	182.888	167.194
Potri.002G089500	-0.435648			0.109878	0.755068	0.963161	-0.240478	0.1116	0.735996	-0.368232	0.0561629	0.592891	-0.107887	0.565907	0.905926	-0.631312	0.00239522	0.036641	-0.368364	0.0106406	0.0850257	AT5G64610.1	histone acetyltransferase of the MYST family 1	Q9FLF7	Probable MYST-like histone acetyltransferase 1 OS=Arabidopsis thaliana GN=HAG4 PE=2 SV=1	12.1072	11.6396	14.622	19.5763	17.735	15.1603	25.3715	22.4749	17.481	22.5918	24.1193	18.0045	30.2947	21.0846	18.6314	25.2738	19.438	20.6342
Potri.002G089800	0.0817468			1.21414	0.0150606	0.487962	0.0899356	0.811827	0.986892	0.359419	0.0978966	0.696119	-0.169042	0.545257	0.899213	0.799958	0.0031129	0.0437503	0.905126	0.000142594	0.0035983	AT1G77810.1	Galactosyltransferase family protein	Q6NQB7	Beta-1,3-galactosyltransferase 7 OS=Arabidopsis thaliana GN=B3GALT7 PE=2 SV=1	3.82534	6.84024	11.6125	7.83962	6.59027	9.8795	21.7211	24.1157	30.2113	30.6404	26.6587	28.0528	21.7523	38.9259	37.942	19.1324	37.2332	35.8073
Potri.002G090600	-0.40136			0.431892	0.166276	0.749251	-0.409505	0.0606657	0.626692	-0.28195	0.0769986	0.642968	-0.247083	0.14671	0.638764	-0.604798	0.00549306	0.0642711	-0.727254	5.31722e-06	0.000263313	AT1G77930.2	Chaperone DnaJ-domain superfamily protein	B0S1F7	Chaperone protein DnaJ OS=Finegoldia magna (strain ATCC 29328) GN=dnaJ PE=3 SV=1	10.0536	12.5748	14.0132	15.6968	10.8732	12.4936	20.8099	18.4774	16.0741	21.6212	18.6625	17.903	23.5889	17.4006	13.9962	27.479	18.2873	16.0586
Potri.002G090700	-0.399977			-0.0625821	0.834195	0.973596	-0.457236	0.0307935	0.493525	-0.618718	8.60321e-06	0.00235216	-0.674958	0.000353054	0.0270787	-0.617585	0.00529979	0.0625768	-0.959535	0.00193401	0.0260355	AT1G77920.1	bZIP transcription factor family protein	Q93ZE2	Transcription factor TGA7 OS=Arabidopsis thaliana GN=TGA7 PE=1 SV=1	15.8771	13.6428	16.4173	18.4674	12.2867	14.3261	37.9726	26.2125	23.6099	37.9467	26.2484	21.4769	46.3157	33.9035	27.3063	53.0669	32.3812	23.2969
Potri.002G091000	-0.451778			-0.0844159	0.765461	0.963524	0.0142432	0.949387	0.997832	-0.311602	0.0642218	0.617428	-0.393144	0.0364245	0.382269	-0.782467	0.000764076	0.0161554	-0.753376	3.28742e-05	0.00117513	AT1G36320.1	hypothetical protein	Q84WN0	Uncharacterized protein At4g37920, chloroplastic OS=Arabidopsis thaliana GN=At4g37920 PE=1 SV=2	12.8767	10.9509	13.02	17.6513	17.382	17.8416	27.481	22.8431	21.4316	29.5113	26.0384	18.9911	33.0851	18.8734	20.1715	36.8579	22.6217	23.9226
Potri.002G092500	0.0439508			0.228034	0.515954	0.904053	0.6887	0.0150385	0.368115	0.965304	0.000496236	0.0452244	0.917249	0.00116158	0.0575695	0.458364	0.145442	0.463092	0.184087	0.607695	0.837718	AT1G22150.4	sulfate transporter 1%3B3	Q9FEP7	Sulfate transporter 1.3 OS=Arabidopsis thaliana GN=SULTR1;3 PE=2 SV=1	2.02244	2.23255	2.33804	1.54312	2.71705	2.21429	3.52826	4.68356	8.39188	3.56836	6.20905	7.34231	6.90855	8.11697	11.0814	8.58587	8.65373	10.3776
Potri.002G092600	-0.208302			0.667885	0.0517714	0.613496	0.47865	0.0776409	0.674373	-0.16933	0.443548	0.932107	0.0502307	0.835273	0.973787	-0.577456	0.0448727	0.242096	-0.748319	0.00353981	0.0400757	AT1G78010.1	tRNA modification GTPase	Q8YN91	tRNA modification GTPase MnmE OS=Nostoc sp. (strain PCC 7120 / UTEX 2576) GN=mnmE PE=1 SV=1	3.23033	4.44801	5.76432	3.81297	5.16179	5.31328	6.0695	6.04103	4.91203	5.80786	6.53374	5.51817	6.85439	4.74648	4.47732	7.89107	4.63382	4.14387
Potri.002G092700	-0.108462			-0.34293	0.253765	0.806989	0.18466	0.4569	0.944557	0.301484	0.335184	0.90538	-0.431969	0.07984	0.52071	1.99409	7.27012e-07	6.41048e-05	2.057	4.05897e-06	0.000210914	AT1G36160.2	acetyl-CoA carboxylase 1	Q38970	Acetyl-CoA carboxylase 1 OS=Arabidopsis thaliana GN=ACC1 PE=1 SV=1	103.328	72.0222	89.67	85.903	96.6291	96.0139	144.005	188.539	168.826	170.032	129.046	123.869	32.0319	112.505	145.741	26.8165	115.448	101.272
Potri.002G093100	0.0881741			-0.761269	0.0906816	0.683047	-0.301472	0.405829	0.935006	-0.419858	0.120732	0.735805	-0.784874	0.00348551	0.115655	0.0936504	0.845781	0.9569	-0.127896	0.777225	0.922093	AT4G08685.1	Pollen Ole e 1 allergen and extensin family protein	P33050	Pollen-specific protein C13 OS=Zea mays GN=MGS1 PE=2 SV=1	627.026	453.842	220.149	239.829	244.257	141.447	32.1729	28.3316	20.9362	34.0611	23.8299	15.6951	14.6236	22.5858	9.06565	10.0255	11.7056	6.03521
Potri.002G093300	0.191732			-0.0974982	0.854861	0.976943	0.0727686	0.918761	0.9944	0.00259994	0.994153	0.999524	-0.616443	0.0794295	0.519747	2.72832	1.76984e-07	2.01597e-05	2.15462	2.90782e-06	0.000160938	AT1G22170.2	Phosphoglycerate mutase family protein	Q6MEW4	2,3-bisphosphoglycerate-dependent phosphoglycerate mutase OS=Protochlamydia amoebophila (strain UWE25) GN=gpmA PE=3 SV=1	51.2462	54.5849	35.5131	51.3708	70.2826	36.1467	10.5464	14.252	7.89014	19.9791	15.3776	10.7812	1.78948	12.6618	11.766	1.9055	8.92371	8.3907
Potri.002G094000	0.131429			-0.685228	0.0751055	0.656394	0.172004	0.555767	0.963824	0.1792	0.587543	0.961075	-1.28835	0.00431531	0.130835	1.75029	0.0186354	0.14207	0.413771	0.477307	0.758378	AT1G78060.1	Glycosyl hydrolase family protein	Q9SGZ5	Probable beta-D-xylosidase 7 OS=Arabidopsis thaliana GN=BXL7 PE=2 SV=2	65.8949	46.2835	30.4444	30.2395	40.0217	27.543	1.92914	1.70868	2.44653	4.82901	1.22487	2.70294	0.326815	1.68922	0.577552	0.571639	0.795016	0.767214
Potri.002G094200	-0.0622282			-0.133245	0.709367	0.954042	-0.171981	0.241759	0.87089	-0.613938	0.000921376	0.0673994	-0.173821	0.40844	0.841818	0.232238	0.293638	0.644771	-0.143973	0.608004	0.837973	AT1G78080.1	related to AP2 4	Q8H1E4	Ethylene-responsive transcription factor RAP2-4 OS=Arabidopsis thaliana GN=RAP2-4 PE=1 SV=1	71.6833	67.7096	55.9876	59.458	52.1885	52.2241	74.4422	49.2323	47.7842	62.3206	59.8961	50.9414	53.8483	72.6105	55.5047	68.5651	67.4617	61.1428
Potri.002G095100	-0.352103			0.385331	0.256142	0.808001	-0.219739	0.335183	0.915886	-0.0440002	0.828017	0.988773	0.00884753	0.964822	0.996312	-0.644444	0.00377579	0.0496537	-0.742489	3.75834e-05	0.00130625	AT1G78140.1	S-adenosyl-L-methionine-dependent methyltransferases superfamily protein	Q8LBV4	Uncharacterized methyltransferase At1g78140, chloroplastic OS=Arabidopsis thaliana GN=At1g78140 PE=1 SV=1	34.3918	41.4058	45.8221	58.1257	45.3264	53.3421	105.297	125.265	85.7734	109.761	128.11	93.4311	112.197	73.5872	71.8987	129.373	81.0841	76.8178
Potri.002G095600	0.379522			0.159098	0.638937	0.935057	0.371618	0.224291	0.861071	0.411624	0.220672	0.849838	0.362836	0.262328	0.751958	1.12337	0.00176421	0.0296636	0.959244	0.000282296	0.00604149	AT1G35720.1	annexin 1	Q9SYT0	Annexin D1 OS=Arabidopsis thaliana GN=ANN1 PE=1 SV=1	30.1917	35.1931	28.1309	12.4267	14.8138	16.9634	7.54421	7.96802	11.6209	6.07015	6.4036	9.30375	3.94978	7.53604	10.4031	3.72117	6.93995	7.41693
Potri.002G095900	-0.128761			-0.776267	0.0358028	0.568576	-0.694836	0.0156902	0.374218	-0.297301	0.219373	0.849838	-0.575859	0.0292019	0.349978	1.16364	0.00146944	0.0257565	1.34504	0.00078935	0.0133475	AT1G34580.1	Major facilitator superfamily protein	Q93Y91	Sugar transport protein 5 OS=Arabidopsis thaliana GN=STP5 PE=2 SV=1	25.7723	16.0051	12.2617	21.3492	11.7664	14.269	35.8253	32.5024	26.5843	47.0558	36.2484	27.0733	15.0835	36.954	31.5225	12.7576	38.5537	29.5832
Potri.002G097400	0.232562			-0.221666	0.600321	0.928393	0.114143	0.740545	0.983073	0.116501	0.711531	0.976792	-0.211945	0.533339	0.895071	2.38493	7.88909e-08	1.0357e-05	1.70847	6.44569e-06	0.000308748	AT1G78210.1	alpha/beta-Hydrolases superfamily protein	Q1LZ86	Monoacylglycerol lipase ABHD6 OS=Bos taurus GN=ABHD6 PE=2 SV=1	18.2072	17.6938	11.2204	10.9145	13.2263	10.29	5.08235	5.20899	5.57359	7.93412	7.08297	6.69966	1.39215	7.07895	7.46213	1.86424	6.06203	6.5435
Potri.002G098600	0.0750706			-0.402558	0.451666	0.886714	-0.000940985	0.998979	0.999968	-1.82853	0.000166299	0.0197393	-2.90963	0.000616636	0.0389864	0.156493	0.85312	0.959859	-0.0533046	0.937971	0.981582	AT4G08950.1	Phosphate-responsive 1 family protein		NA	55.5344	54.0771	21.4685	25.6536	33.5434	17.8047	6.20036	1.4209	1.89716	11.9398	1.66061	1.52067	1.80551	3.20487	0.912917	2.15048	3.12542	1.0499
Potri.002G099200	0.10992			-0.522138	0.237373	0.800405	-0.0364664	0.91274	0.9944	-0.0664671	0.787545	0.983197	-0.633335	0.0352255	0.377822	2.63329	4.4733e-10	1.43095e-07	2.87031	1.64448e-12	8.02292e-10	AT1G22410.1	Class-II DAHP synthetase family protein	P27608	Phospho-2-dehydro-3-deoxyheptonate aldolase 1, chloroplastic OS=Nicotiana tabacum GN=DHAPS-1 PE=2 SV=1	171.39	138.146	84.2318	93.5013	107.544	72.7606	54.6915	55.5138	49.4988	71.9609	51.7465	41.2699	6.48281	38.7234	43.4834	4.63107	33.7003	36.9814
Potri.002G099500	0.469874			0.283104	0.387666	0.864099	0.225083	0.306491	0.900654	0.101826	0.605247	0.964929	-0.0636226	0.760747	0.958489	0.624328	0.000623893	0.0137972	0.646399	0.000347423	0.00713951	AT5G10360.1	Ribosomal protein S6e	Q9M3V8	40S ribosomal protein S6 OS=Asparagus officinalis GN=rps6 PE=2 SV=1	41.6066	58.3186	34.8877	28.2811	36.4418	29.098	24.362	25.5633	26.4008	31.694	29.2985	31.5156	25.9738	38.2762	43.0422	23.2655	34.7925	39.9926
Potri.002G099900	0.131171			-0.637747	0.0951456	0.684397	-0.273908	0.354807	0.922042	0.0889086	0.746307	0.97906	-0.00158592	0.99505	0.999368	0.641307	0.0749666	0.323767	0.909789	0.000517935	0.00970483	AT1G78310.1	VQ motif-containing protein		NA	15.1662	10.2723	7.78444	6.61535	5.58421	5.20669	7.08037	8.14724	6.87674	7.30435	6.05044	8.53789	4.96368	6.29452	9.09132	5.01574	10.0705	8.32946
Potri.002G101200	-0.535482		ptc-miR408-3p(4.5)	-1.66825	0.000207537	0.0992577	-2.14856	1.79459e-05	0.00539893	-2.01632	9.43141e-06	0.00246768	-2.343	1.65761e-06	0.000467431	-0.467342	0.556019	0.832006	-0.36829	0.488596	0.766082	AT1G72230.1	Cupredoxin superfamily protein	Q41001	Blue copper protein OS=Pisum sativum PE=2 SV=1	51.8775	20.2692	9.16265	25.4626	4.40897	6.95587	31.0598	6.70694	8.2747	17.9382	3.96155	3.0939	4.36969	4.77468	1.73223	3.36018	2.96008	3.1184
Potri.002G101300	-0.386226		ptc-miR408-3p(4.5)	-0.902795	0.0602016	0.632628	-1.70345	5.25649e-05	0.0120296	-2.54349	2.72678e-07	0.000174607	-2.33865	1.36616e-05	0.00259665	-0.110846	0.907842	0.974973	-0.29484	0.678998	0.874397	AT1G72230.1	Cupredoxin superfamily protein	Q41001	Blue copper protein OS=Pisum sativum PE=2 SV=1	19.7997	13.8302	4.74772	9.97028	2.47609	3.59564	19.752	3.94161	2.98653	9.0491	2.03667	1.48966	1.40202	2.06451	0.632122	1.13859	1.19345	0.791516
Potri.002G101500	0.273536			-0.163771	0.641279	0.935057	-0.537633	0.161886	0.807939	0.508476	0.166705	0.800794	-0.237488	0.610877	0.919533	2.15613	1.45764e-08	2.49053e-06	2.39677	1.93718e-09	3.35757e-07	AT2G14095.2	hypothetical protein		NA	11.38	11.1088	7.76711	8.32829	6.68321	4.70775	4.54868	5.07833	7.27256	8.92778	6.70609	8.5192	3.40044	14.9203	15.8414	3.23327	14.5501	22.4294
Potri.002G102100	-0.0338226			0.0789081	0.788119	0.966188	-0.184414	0.376348	0.927209	-0.148823	0.518941	0.947718	-0.10325	0.624701	0.924796	1.03733	3.72607e-05	0.00163446	0.906464	0.00967959	0.0796622	AT5G65380.1	MATE efflux family protein	Q9LYT3	Protein TRANSPARENT TESTA 12 OS=Arabidopsis thaliana GN=TT12 PE=2 SV=1	11.6934	11.8429	11.7536	15.4264	13.5843	13.3199	16.6121	13.3068	15.9463	16.6804	13.9616	17.2049	8.42124	18.0307	17.2082	9.56946	18.8788	15.9652
Potri.002G104000	-0.447439			-0.156515	0.366037	0.857654	-0.0346819	0.797227	0.985989	-0.330135	0.0497336	0.565763	-0.349356	0.0817214	0.524556	-0.485054	0.00868725	0.0868239	-0.678202	6.88535e-07	4.99221e-05	AT4G24620.1	phosphoglucose isomerase 1	B2J5F1	Glucose-6-phosphate isomerase OS=Nostoc punctiforme (strain ATCC 29133 / PCC 73102) GN=pgi PE=3 SV=1	53.0051	47.3354	43.9616	49.2042	47.6032	47.5643	53.5002	44.826	40.6878	58.7519	52.3729	40.1206	56.3347	42.2695	39.3324	68.303	44.9745	40.3078
Potri.002G104400	0.218446			0.0469646	0.842642	0.974488	-0.248237	0.443545	0.943455	-0.415973	0.0285676	0.452561	-0.82402	0.00548333	0.151279	0.806582	0.000651185	0.0142214	0.0639481	0.842945	0.947939	AT4G24570.1	dicarboxylate carrier 2	Q54PY7	Probable mitochondrial 2-oxoglutarate/malate carrier protein OS=Dictyostelium discoideum GN=ucpC PE=3 SV=1	174.238	197.353	139.941	137.235	128.793	100.25	53.6194	40.3007	39.8878	70.9226	45.073	35.2736	32.4385	63.9047	51.2803	45.1463	52.9258	44.0627
Potri.002G104700	-0.16624			0.290759	0.381218	0.862529	0.194091	0.376705	0.927449	-0.300692	0.154192	0.786716	-0.0871447	0.677204	0.940231	-0.581342	0.0115644	0.104826	-0.784384	0.000442431	0.00860846	AT1G09740.2	Adenine nucleotide alpha hydrolases-like superfamily protein		NA	13.145	15.6618	15.0149	12.5427	13.8338	14.6005	16.9334	14.1825	13.3992	16.2059	17.5501	13.1114	23.2924	16.5358	14.8753	23.9504	14.863	12.8669
Potri.002G105600	-0.382649			0.225414	0.282715	0.823099	-0.330817	0.131553	0.770033	-0.121316	0.618894	0.966866	-0.30727	0.186517	0.682496	-0.554413	0.0211414	0.154318	-0.701596	0.00221338	0.0287107	AT2G22540.3	K-box region and MADS-box transcription factor family protein	Q9FUY6	MADS-box protein JOINTLESS OS=Solanum lycopersicum GN=J PE=1 SV=1	99.8119	116.463	108.817	122.352	97.4458	95.5202	160.879	172.695	130.381	155.486	143.299	108.849	167.546	133.608	97.8516	176.545	125.243	99.0077
Potri.002G105900	0.359313			0.998223	0.0125757	0.479692	0.354001	0.169304	0.816022	0.592325	0.0600727	0.605781	0.480198	0.179944	0.675557	1.23428	8.05707e-06	0.0004629	1.27602	0.000451475	0.00872499	AT1G58200.2	MSCS-like 3	Q8L7W1	Mechanosensitive ion channel protein 3, chloroplastic OS=Arabidopsis thaliana GN=MSL3 PE=2 SV=1	5.18432	9.10187	11.7696	9.37052	12.6147	11.1002	7.56373	7.53396	13.9074	7.87365	7.08855	14.9701	5.35468	11.493	14.0953	5.2517	10.4605	15.9045
Potri.002G106800	0.0933449			-0.0873655	0.760435	0.963205	0.395753	0.100649	0.719606	0.558644	0.109966	0.718808	0.118042	0.750767	0.956059	1.37476	7.01093e-07	6.26588e-05	1.85786	3.2579e-13	1.90732e-10	AT1G09970.1	Leucine-rich receptor-like protein kinase family protein	Q9LJM4	Receptor-like protein kinase HAIKU2 OS=Arabidopsis thaliana GN=IKU2 PE=1 SV=1	18.925	14.7726	20.7417	12.3133	13.9982	17.9786	24.1732	22.3599	44.3049	34.0039	26.4376	47.6115	20.4872	44.1281	63.6901	15.0383	47.1954	61.3886
Potri.002G108600	0.402582			0.978915	0.000958049	0.202889	0.872448	4.8554e-05	0.0116102	0.631066	0.0788964	0.647863	0.716078	0.00707942	0.171779	0.0896742	0.89115	0.970223	0.615772	0.236863	0.551017	AT5G64460.8	Phosphoglycerate mutase family protein		NA	22.8757	38.0164	51.4733	16.8686	27.5633	33.5166	17.7852	20.0281	32.5438	9.54056	12.6116	18.9447	23.186	21.2944	28.6805	11.607	15.9535	13.3046
Potri.002G109400	-0.314157			0.461842	0.600459	0.928393	-0.601533	0.142508	0.779234	-0.21522	0.58285	0.960159	0.0550032	0.895485	0.98474	-1.51857	0.00232309	0.0359733	-1.25983	0.000535056	0.00991284					3.86816	5.96801	3.48623	6.44433	3.62193	4.73343	10.9376	13.3982	6.73387	9.46658	12.2705	7.31665	16.5661	8.09469	3.66578	16.6631	8.37104	6.45523
Potri.002G109500	-0.357606			-0.114692	0.745631	0.960612	-0.149987	0.35811	0.922042	-0.326297	0.0777549	0.644637	-0.0871784	0.710602	0.948607	-0.751664	0.002397	0.0366441	-0.582647	0.0120533	0.0923896	AT1G09900.1	Pentatricopeptide repeat (PPR-like) superfamily protein	Q3EDF8	Pentatricopeptide repeat-containing protein At1g09900 OS=Arabidopsis thaliana GN=At1g09900 PE=2 SV=1	16.9667	11.9878	20.0728	27.3795	23.2971	25.5095	38.1136	33.945	27.7572	37.3462	43.1563	27.3654	50.5896	32.6629	28.2298	55.2733	39.5158	36.8153
Potri.002G110500	-0.0837472		ptc-miR1444b(4.5),ptc-miR1444a(4.5)	-0.392376	0.275258	0.819881	0.717134	0.00478671	0.210806	0.547111	0.0609082	0.608158	0.579949	0.101998	0.569018	0.444881	0.216913	0.566273	0.695932	0.0643247	0.269631	AT1G55860.1	LOW protein: E3 ubiquitin ligase-like protein	Q8GY23	E3 ubiquitin-protein ligase UPL1 OS=Arabidopsis thaliana GN=UPL1 PE=1 SV=3	28.6849	17.0964	27.5516	17.3703	25.915	30.6431	27.1922	30.0965	45.866	20.0965	19.4902	40.9298	24.0127	25.4168	40.905	23.545	29.8741	35.8639
Potri.002G111000	0.0732425			-0.191455	0.684692	0.948036	0.683014	0.00429736	0.194811	0.512998	0.0634579	0.614113	0.616393	0.0628816	0.473291	0.376579	0.237772	0.589794	0.509008	0.209813	0.517268	AT1G58230.2	binding protein	Q54U63	BEACH domain-containing protein lvsC OS=Dictyostelium discoideum GN=lvsC PE=4 SV=2	5.0512	3.35049	5.79023	3.77363	5.52561	6.44814	5.43752	6.06117	8.83927	3.76283	4.27573	7.31835	4.48513	4.88425	6.9209	4.64546	5.50187	5.14929
Potri.002G111300	0.206864			-0.392521	0.337152	0.847114	0.0457863	0.786904	0.985314	0.216173	0.197934	0.832215	0.144101	0.365429	0.818537	0.391953	0.141125	0.456285	0.67921	0.000558452	0.0102525	AT5G65520.1	Tetratricopeptide repeat (TPR)-like superfamily protein		NA	49.8828	40.4534	30.4993	28.1257	27.1863	30.2832	30.3749	32.8527	36.8517	35.6812	40.5052	38.6792	38.8203	41.3435	62.0699	35.2109	54.5931	62.7681
Potri.002G113600	-0.350796			0.37338	0.562435	0.916044	0.152307	0.739759	0.983073	-0.46784	0.1779	0.815684	-0.251576	0.44976	0.859959	-1.4298	0.000229666	0.00673831	-1.37805	3.71357e-06	0.00019606	AT1G10070.2	branched-chain amino acid transaminase 2	Q9M439	Branched-chain-amino-acid aminotransferase 2, chloroplastic OS=Arabidopsis thaliana GN=BCAT2 PE=1 SV=1	5.11464	5.31627	7.87056	7.48003	5.84492	10.659	60.8621	37.2977	48.3413	51.9913	50.0736	37.5621	137.671	50.3221	53.2777	150.346	59.6698	50.8396
Potri.002G114300	-0.423981			0.0459089	0.905185	0.984816	-0.234097	0.433096	0.9417	-0.0488499	0.853542	0.991816	-0.0625057	0.80048	0.968434	-0.756929	0.0285168	0.186255	-0.709717	0.00393337	0.0429266	AT3G30390.3	Transmembrane amino acid transporter family protein	Q9JM15	Sodium-coupled neutral amino acid transporter 1 OS=Rattus norvegicus GN=Slc38a1 PE=1 SV=1	4.95296	5.77402	3.91481	6.50613	6.01131	5.02894	6.92532	7.81798	5.84544	7.68082	8.95874	5.79429	9.33542	6.5607	4.50419	9.94979	5.98446	6.38181
Potri.002G118900	0.234109			-0.186529	0.703161	0.953291	0.487732	0.288178	0.893367	0.852122	0.0737728	0.637842	0.0957176	0.836042	0.97389	1.06797	0.00468122	0.0573522	1.25077	0.000634303	0.011297	AT3G03990.1	alpha/beta-Hydrolases superfamily protein	O07015	Sigma factor sigB regulation protein rsbQ OS=Bacillus subtilis (strain 168) GN=rsbQ PE=1 SV=1	11.9663	11.236	8.09709	3.06664	3.50729	4.95764	4.77816	3.40596	12.17	9.03178	5.81726	13.574	6.3812	10.2068	17.2705	5.10034	10.9348	13.3302
Potri.002G119300	0.241419		ptc-miR159a(5)	-0.652608	0.143036	0.731154	-0.567467	0.417881	0.936154	0.672478	0.0962656	0.691915	0.202165	0.685421	0.942222	1.54564	0.00210489	0.0336477	2.38206	6.08215e-06	0.000295091	AT1G27730.1	salt tolerance zinc finger	Q96289	Zinc finger protein ZAT10 OS=Arabidopsis thaliana GN=ZAT10 PE=2 SV=1	6.98848	5.4653	2.44262	3.08173	2.80219	1.33737	2.14592	3.77294	3.03188	2.79084	2.82945	3.5901	2.22189	6.1834	6.51265	1.52877	7.6885	10.7108
Potri.002G119700	-0.218522			-0.238758	0.671722	0.943475	-0.84293	0.000380171	0.0462809	-0.64389	0.0655163	0.620051	-0.776329	0.0326548	0.366991	-0.479139	0.315242	0.664942	-0.773519	0.133186	0.405828	AT5G43150.1	elongation factor		NA	14.2464	9.35388	14.8916	18.3779	9.72826	10.5497	10.0523	5.26128	7.46422	11.5112	7.94226	5.57529	12.185	9.17662	8.58394	13.4643	10.5672	6.28366
Potri.002G120200	-0.0713801			0.157249	0.582004	0.923983	-0.179195	0.333319	0.915501	-0.309477	0.23332	0.854639	-0.59816	0.0231329	0.317965	-0.380473	0.310152	0.660707	-0.884753	0.000777896	0.013188	AT4G24230.5	acyl-CoA-binding domain 3	Q9STX1	Acyl-CoA-binding domain-containing protein 3 OS=Arabidopsis thaliana GN=ACBP3 PE=1 SV=1	9.61831	9.67542	11.4475	14.363	12.7377	12.3793	7.38648	6.75793	5.35882	8.61268	6.59734	4.818	5.98876	5.7961	3.60333	7.60004	4.82915	3.494
Potri.002G120400	0.014809			-0.737747	0.00618383	0.377814	-0.484285	0.0324162	0.503852	-0.342555	0.13852	0.760937	-0.750444	0.00134042	0.0639926	0.279415	0.401682	0.737516	-0.0951502	0.759299	0.915102	AT5G67360.1	Subtilase family protein	O65351	Subtilisin-like protease OS=Arabidopsis thaliana GN=ARA12 PE=1 SV=1	216.663	134.069	114.077	152.212	108.413	106.877	44.5804	43.439	29.3031	49.4832	32.6722	26.316	16.0967	24.6549	14.9502	19.2322	21.3129	16.545
Potri.002G121200	0.332889			-0.274525	0.478126	0.89469	-0.961934	0.0343812	0.51251	0.428445	0.22073	0.849838	-0.174239	0.677395	0.940257	2.68321	4.59167e-11	1.8396e-08	2.49617	6.59784e-07	4.82833e-05	AT4G37340.1	cytochrome P450%2C family 81%2C subfamily D%2C polypeptide 3	Q9FG65	Cytochrome P450 81D1 OS=Arabidopsis thaliana GN=CYP81D1 PE=2 SV=1	23.6995	21.7186	14.4325	19.785	13.5405	6.58552	6.76625	6.32411	10.8092	8.64336	6.94408	8.43011	3.31326	23.6103	19.1614	2.66068	16.7022	17.695
Potri.002G121400	0.340689			-0.123435	0.785794	0.965589	-0.854973	0.0707607	0.654598	0.724809	0.0161232	0.354085	-0.157857	0.68924	0.94344	2.32498	2.2348e-07	2.42664e-05	2.17957	0.00011705	0.00313381	AT4G37340.1	cytochrome P450%2C family 81%2C subfamily D%2C polypeptide 3	Q9FG65	Cytochrome P450 81D1 OS=Arabidopsis thaliana GN=CYP81D1 PE=2 SV=1	18.8522	20.2611	11.0226	14.5882	11.3566	4.6644	4.79049	5.86233	9.17407	6.58963	5.00151	6.86698	3.18818	17.2285	14.6335	2.0785	9.96841	11.4686
Potri.002G122600	-0.252547			-0.357232	0.333265	0.845444	-0.437521	0.0543413	0.606085	-0.676466	0.000434678	0.0408379	-0.858659	9.46708e-05	0.0102663	-0.38649	0.176204	0.509386	-1.14142	0.0168439	0.115394	AT4G37260.1	myb domain protein 73	Q9FDW1	Transcription factor MYB44 OS=Arabidopsis thaliana GN=MYB44 PE=2 SV=1	28.0985	22.8761	18.4459	27.2924	18.3355	21.6265	17.8652	10.7821	11.3	22.8215	13.7869	11.5194	18.5351	15.6944	13.1926	32.6997	17.7546	13.2244
Potri.002G124000	-0.27333		ptc-miR169i(5)	0.471859	0.440656	0.884103	-0.408524	0.522585	0.957122	-0.797016	9.43378e-05	0.0133461	-0.172795	0.551792	0.902158	-1.17468	7.62288e-07	6.65913e-05	-1.01308	0.00349975	0.0398104	AT1G46768.2	related to AP2 1	Q8LC30	Ethylene-responsive transcription factor RAP2-1 OS=Arabidopsis thaliana GN=RAP2-1 PE=2 SV=1	1.37144	1.77337	2.07386	2.5281	0.87454	2.84554	21.6909	14.4559	10.9802	14.8698	16.111	10.3807	42.2123	20.9994	16.9244	37.4742	22.3678	16.7581
Potri.002G124500	0.25499		ptc-miR169i(4.5)	-0.415747	0.258321	0.810773	0.273045	0.309959	0.903163	-0.049896	0.866138	0.992221	-0.981063	0.00461925	0.135927	2.66544	6.22104e-06	0.000373536	2.22335	0.000622198	0.011117	AT5G67090.1	Subtilisin-like serine endopeptidase family protein	O64495	Subtilisin-like protease SDD1 OS=Arabidopsis thaliana GN=SDD1 PE=2 SV=1	275.707	213.339	181.576	150.525	215.783	144.987	6.37069	4.54005	7.14683	10.218	4.06227	6.29456	0.614942	4.69304	3.66624	0.962355	4.5646	4.40066
Potri.002G126100	0.241649			0.121992	0.750957	0.962772	0.136286	0.685069	0.979152	-0.761516	0.0073854	0.24285	-0.468898	0.266343	0.75458	-0.840488	0.0370751	0.216788	-2.0296	2.53866e-06	0.000146348	AT3G19270.2	cytochrome P450%2C family 707%2C subfamily A%2C polypeptide 4	Q9LJK2	Abscisic acid 8'-hydroxylase 4 OS=Arabidopsis thaliana GN=CYP707A4 PE=2 SV=2	31.2362	34.9903	29.9696	27.4553	30.8306	29.2126	10.9608	6.89128	6.21672	6.61626	5.65881	3.94035	8.10601	5.69907	3.4542	10.3764	2.69999	2.50305
Potri.002G126300	0.289995			0.166014	0.613951	0.931172	-0.24868	0.497778	0.95479	0.134339	0.71569	0.976792	-0.398475	0.315241	0.7904	2.34311	6.6209e-08	8.99706e-06	1.74486	2.81518e-08	3.11621e-06	AT4G25000.1	alpha-amylase-like protein	P17859	Alpha-amylase OS=Vigna mungo GN=AMY1.1 PE=2 SV=1	39.4633	41.203	44.3503	37.6249	31.4648	31.2364	14.3835	9.22717	20.0707	28.4923	13.9156	29.4549	5.42917	34.208	21.8314	6.12882	21.4083	22.2058
Potri.002G126900	-0.154462			1.97496	0.0739218	0.655448	0.105109	0.879703	0.991776	0.997952	0.0242942	0.427461	0.690007	0.0792906	0.519256	-1.08274	0.0016156	0.0278293	-0.804755	0.230337	0.542532					1.3406	3.68597	6.03942	3.30464	2.83276	4.15159	7.31797	13.626	15.3637	7.71368	11.1053	14.0574	27.8336	12.551	14.2011	21.3827	10.3488	15.3535
Potri.002G129100	-0.067059			1.18968	0.0458577	0.590876	0.366975	0.415299	0.935879	0.832518	0.0149785	0.342162	-0.0558125	0.890707	0.983795	1.00313	0.000879977	0.0177947	0.639628	0.0833363	0.313553	AT5G66850.2	mitogen-activated protein kinase kinase kinase 5	O22040	Mitogen-activated protein kinase kinase kinase ANP1 OS=Arabidopsis thaliana GN=ANP1 PE=1 SV=2	0.586864	1.02249	1.76631	0.965369	0.778621	1.66397	2.3658	3.25696	4.7706	3.51576	2.11396	4.67794	2.80149	4.81437	6.50325	3.00055	4.0773	4.38357
Potri.002G129300	-0.194731		ptc-miR1444a(5)	-0.748568	0.00232577	0.282399	-0.43582	0.0025861	0.152824	0.252963	0.244421	0.862831	-0.214287	0.459166	0.863963	0.672496	0.011434	0.104275	0.466805	0.135787	0.409733	AT4G33300.2	ADR1-like 1	Q9SZA7	Probable disease resistance protein At4g33300 OS=Arabidopsis thaliana GN=At4g33300 PE=2 SV=3	23.6637	12.8761	14.7279	15.9039	11.4937	11.7851	11.1993	11.5628	14.4209	14.9067	10.3009	15.5007	12.0311	18.3036	20.6275	12.6396	16.1598	18.5155
Potri.002G130700	0.273838			-0.219069	0.377983	0.862303	-0.109987	0.662045	0.977041	0.17906	0.385997	0.91808	0.4449	0.0843917	0.530264	0.947389	2.5856e-05	0.00121377	1.32534	1.21874e-09	2.21433e-07	AT5G42650.1	allene oxide synthase	P48417	Allene oxide synthase, chloroplastic OS=Linum usitatissimum GN=CYP74A PE=1 SV=1	47.5911	42.9975	34.5109	33.9839	33.0152	29.1793	33.3111	40.3059	35.5688	31.4664	44.0793	41.8623	30.4767	51.5152	67.7677	25.0468	56.6727	76.2677
Potri.002G132200	0.0707244			-0.140963	0.734924	0.957448	0.036042	0.834102	0.98778	-0.0758558	0.705359	0.976691	-0.038029	0.8528	0.976818	-0.628164	0.000980274	0.0191578	-0.474055	0.00513	0.0515642	AT1G74970.1	ribosomal protein S9	Q9XJ27	30S ribosomal protein S9, chloroplastic OS=Arabidopsis thaliana GN=RPS9 PE=2 SV=1	104.623	102.672	75.1128	70.7128	75.9931	67.746	57.988	64.5996	48.0301	60.5434	66.629	51.635	69.1772	44.4386	46.1202	70.4263	51.1616	54.1218
Potri.002G135500	0.29154			0.226035	0.435298	0.883692	-0.362729	0.122964	0.755184	-0.189483	0.590891	0.961857	-0.50599	0.139678	0.62843	1.46286	0.00236622	0.0362929	1.01784	0.0149767	0.107289	AT2G44610.1	Ras-related small GTP-binding family protein	O80501	Ras-related protein RABH1b OS=Arabidopsis thaliana GN=RABH1B PE=1 SV=1	14.1507	18.0929	13.3068	12.0643	8.5826	9.94002	5.95036	6.00987	4.74034	5.82625	5.14292	3.16832	1.91204	5.86001	4.63818	1.70555	4.43194	2.67593
Potri.002G137200	0.099882			-0.0928389	0.824175	0.972162	0.184377	0.488851	0.952491	0.179647	0.472582	0.938142	0.0105446	0.966735	0.996312	1.11696	0.00135458	0.0244446	1.10476	1.06228e-05	0.000461812	AT3G60340.2	alpha/beta-Hydrolases superfamily protein	Q20390	Palmitoyl-protein thioesterase 1 OS=Caenorhabditis elegans GN=ppt-1 PE=2 SV=2	17.5863	19.4788	10.735	13.667	16.9712	13.8093	26.2221	30.9306	28.5873	27.1526	30.3075	24.5886	10.9103	24.1305	23.8526	9.77266	21.4901	20.4769
Potri.002G139000	0.0533663			0.705889	0.0651109	0.639064	0.506013	0.0291924	0.484896	0.656267	0.00149356	0.0935828	0.375455	0.185827	0.681648	0.039378	0.870888	0.965129	0.229438	0.469946	0.752354					6.72983	10.6695	9.85764	6.68453	9.8845	8.93403	11.4954	17.0234	18.7635	12.4094	12.1024	20.2579	14.6821	15.5538	14.6992	14.5488	15.5235	15.5596
Potri.002G140000	-0.0255022			-0.468201	0.0804384	0.666218	-0.116382	0.667251	0.977808	0.114233	0.7224	0.976992	0.646045	0.00368396	0.119527	0.248539	0.314197	0.664298	0.364299	0.102095	0.351503	AT4G17080.1	Histone H3 K4-specific methyltransferase SET7/9 family protein	Q8RY89	Phosphatidylinositol 4-phosphate 5-kinase 8 OS=Arabidopsis thaliana GN=PIP5K8 PE=2 SV=1	8.12171	5.43042	5.91721	5.85296	4.33025	6.27403	5.8442	4.88377	7.18175	4.2061	6.28772	6.97316	5.64779	6.23363	7.43929	6.00352	6.87845	9.21698
Potri.002G146300	0.415414			0.259005	0.507866	0.902243	0.443866	0.0732354	0.658163	0.606977	0.000989402	0.0701898	0.379446	0.0179612	0.280732	-0.0185781	0.934769	0.983672	0.329018	0.193469	0.495171	AT2G45290.2	Transketolase	Q43848	Transketolase, chloroplastic OS=Solanum tuberosum PE=2 SV=1	358.253	409.343	418.079	323.718	424.975	447.488	248.868	364.062	386.553	282.161	367.645	369.404	322.973	266.55	380.045	289.35	307.726	432.649
Potri.002G146400	0.137536			0.147654	0.603317	0.928668	0.00818877	0.970201	0.998688	-0.158322	0.480357	0.939304	-0.457276	0.188916	0.683125	1.14586	0.000887005	0.0178608	1.16334	0.000111478	0.00303085	AT2G45300.4	RNA 3'-terminal phosphate cyclase/enolpyruvate transferase%2C alpha/beta	P11043	3-phosphoshikimate 1-carboxyvinyltransferase, chloroplastic OS=Petunia hybrida PE=1 SV=1	93.628	110.271	87.1699	107.04	117.094	95.8057	111.141	118.792	86.0153	158.058	147.689	83.0029	45.454	116.88	86.9673	41.5832	104.172	94.1541
Potri.002G150000	0.194575			-0.361824	0.324896	0.843258	0.746904	0.00165175	0.114217	0.478778	0.139235	0.761606	0.446875	0.242455	0.736185	0.455277	0.192441	0.532011	0.811615	0.0240539	0.146149	AT2G45540.6	WD-40 repeat family protein / beige-like protein	Q54U63	BEACH domain-containing protein lvsC OS=Dictyostelium discoideum GN=lvsC PE=4 SV=2	5.75756	3.86002	5.1283	2.96631	4.7469	5.09319	2.89077	3.10518	4.62021	2.1041	1.975	3.78781	2.00127	2.12522	3.4375	1.86954	2.64364	2.82397
Potri.002G151600	0.141817			1.54463	0.00159956	0.242732	0.266069	0.435766	0.941971	0.22946	0.41441	0.925168	0.14449	0.66274	0.936507	0.265111	0.482599	0.790681	-0.142441	0.691207	0.880895					4.75398	13.2163	14.0538	7.97645	8.38401	10.4487	14.5958	18.2961	16.2653	12.832	13.7854	14.6213	11.6194	14.7624	13.2969	14.5417	10.6284	12.546
Potri.002G153100	-0.231845			0.419909	0.212187	0.788657	-0.118253	0.495235	0.954787	-0.3762	0.215135	0.844743	-0.0271729	0.892294	0.983809	-0.550779	0.050985	0.261718	-0.87621	3.59811e-07	2.86381e-05	AT3G61080.1	Protein kinase superfamily protein	Q9LEW8	Protein-ribulosamine 3-kinase, chloroplastic OS=Arabidopsis thaliana GN=At3g61080 PE=1 SV=2	13.911	17.1412	19.956	26.5118	25.7547	22.7068	21.429	18.607	15.1378	21.4011	24.0874	18.0909	20.4222	16.8711	11.3637	25.899	15.8599	12.6632
Potri.002G153800	-0.0704984			0.531033	0.0959328	0.684719	-0.0534783	0.632224	0.971244	-0.0821299	0.700491	0.976051	0.0624843	0.772436	0.961527	-0.531189	0.0203198	0.150469	-0.606262	0.00386709	0.0424317	AT2G45740.3	peroxin 11D	O80845	Peroxisomal membrane protein 11D OS=Arabidopsis thaliana GN=PEX11D PE=1 SV=2	62.8125	92.5082	79.6295	90.9436	87.8925	85.7047	105.278	114.948	88.4931	113.39	142.657	94.862	138.769	111.441	83.2489	154.106	112.3	97.2243
Potri.002G156300	-0.200879			1.14598	0.0937385	0.683047	0.314874	0.553405	0.963081	0.094111	0.776597	0.982905	0.164311	0.482565	0.874596	-0.979287	9.42604e-06	0.000522752	-0.784449	3.43829e-05	0.00120615	AT3G61220.1	NAD(P)-binding Rossmann-fold superfamily protein	Q9M2E2	(+)-neomenthol dehydrogenase OS=Arabidopsis thaliana GN=SDR1 PE=1 SV=1	2.26538	3.29191	7.29884	4.1286	3.8962	6.19759	9.7448	9.09156	11.5048	9.87112	11.9064	10.3039	21.7407	10.902	11.5162	19.9338	11.4418	11.3665
Potri.002G158000	-0.0226167		ptc-miR1444a(4)	0.0926954	0.816739	0.970099	0.40521	0.306488	0.900654	0.654073	0.0455062	0.547351	0.407583	0.182349	0.677418	0.950841	0.0054475	0.0639311	1.15145	0.00012259	0.00322101	AT4G11610.1	C2 calcium/lipid-binding plant phosphoribosyltransferase family protein		NA	2.361	2.04795	3.04303	1.57411	1.55902	2.55136	6.19539	6.87392	11.5977	6.12143	5.9488	10.3622	7.3812	10.3637	18.6169	7.09437	12.7306	17.9601
Potri.002G159500	-0.447293			0.407262	0.476575	0.894595	0.444591	0.199648	0.839105	-0.558712	0.0391435	0.519227	-1.37788	6.34819e-07	0.000212148	-0.31232	0.288376	0.639609	-0.406693	0.103086	0.353113	AT4G23340.1	2-oxoglutarate (2OG) and Fe(II)-dependent oxygenase superfamily protein	O04705	Gibberellin 20 oxidase 1-D OS=Triticum aestivum GN=GA20ox1D PE=1 SV=1	3.72316	3.55705	6.6924	4.35091	4.90606	6.79325	11.7808	7.93885	8.01438	17.5401	7.10258	6.33026	9.16896	7.34801	7.53543	8.24005	6.98707	5.78529
Potri.002G159700	-0.643496			-0.459012	0.319068	0.841458	-0.818433	0.023476	0.448698	-0.345238	0.383059	0.918046	-0.95185	0.0127531	0.2361	-0.704559	0.0415021	0.231656	-1.2793	0.000240445	0.00534108	AT4G00460.4	RHO guanyl-nucleotide exchange factor 3	Q9LQ89	Rop guanine nucleotide exchange factor 2 OS=Arabidopsis thaliana GN=ROPGEF2 PE=1 SV=2	3.03097	1.81592	2.64873	3.97521	2.97448	1.55228	2.89479	2.91776	1.76826	3.71795	1.91846	1.86756	4.508	2.69175	2.82797	4.94873	1.6865	2.52898
Potri.002G160800	-0.212735			0.860508	0.0810983	0.666631	0.269448	0.476325	0.950128	0.0612736	0.817688	0.986186	0.0585499	0.838051	0.974429	-1.03238	0.000138058	0.00448052	-0.912282	0.000419743	0.00828946	AT3G61440.1	cysteine synthase C1	O81155	Cysteine synthase, chloroplastic/chromoplastic OS=Solanum tuberosum PE=2 SV=1	57.2156	82.6142	124.221	91.7478	85.4263	132.494	272.904	344.464	242.894	244.523	322.655	188.349	409.131	243.405	162.288	375.383	244.078	170.931
Potri.002G162400	0.0982078			-0.778257	0.032276	0.556135	-0.398645	0.244431	0.872187	-0.695124	0.0331124	0.481604	-1.11352	9.04625e-05	0.0100771	-0.174806	0.638723	0.877381	0.413147	0.233613	0.546627	AT3G61490.3	Pectin lyase-like superfamily protein	A7PZL3	Probable polygalacturonase OS=Vitis vinifera GN=GSVIVT00026920001 PE=1 SV=1	88.1497	55.0802	42.4224	68.9434	60.025	43.52	3.19879	2.1279	1.85519	4.49716	2.37657	1.75944	2.13577	1.98192	1.84755	1.99665	2.69988	2.66782
Potri.002G163100	-0.31259			0.0364025	0.891651	0.982814	-0.10808	0.620921	0.970019	-0.273024	0.104218	0.70739	-0.125749	0.531283	0.89403	-0.765708	4.42287e-05	0.00187544	-0.489435	0.00325637	0.037876	AT4G01280.2	Homeodomain-like superfamily protein	Q6R0H0	Transcription factor ASG4 OS=Arabidopsis thaliana GN=ASG4 PE=2 SV=1	9.54962	8.96443	10.2135	10.9116	9.268	10.7299	23.2351	21.3536	17.5919	21.2145	20.9819	17.9952	34.468	20.5613	20.4084	32.4497	24.0204	23.8471
Potri.002G165100	-0.381325			-0.526187	0.870001	NA	0.0112557	0.994993	NA	-0.575824	0.393606	0.91976	-1.51717	0.00297967	0.105425	0.382724	0.644294	0.880389	-0.0863598	0.897933	0.969091	AT2G46150.1	Late embryogenesis abundant (LEA) hydroxyproline-rich glycoprotein family		NA	0.11587	0	0.254524	0.39047	0	0.767549	2.5624	1.4026	1.82656	5.1968	1.27531	2.30493	1.91065	1.92152	3.17765	3.24851	1.90089	5.04577
Potri.002G165200	-0.116422			-0.574406	0.241573	0.802457	-0.225247	0.329606	0.913728	-0.503306	0.0472917	0.555264	-0.486659	0.0994236	0.564637	-1.04982	0.000331231	0.00873918	-0.334463	0.257207	0.572889	AT3G61550.1	RING/U-box superfamily protein	Q9M313	RING-H2 finger protein ATL68 OS=Arabidopsis thaliana GN=ATL68 PE=2 SV=1	41.9955	34.3344	16.4307	20.9779	19.283	16.2155	14.7888	10.6542	10.476	14.5043	10.9721	9.7773	20.5262	9.90987	10.0359	14.4486	13.3487	11.2983
Potri.002G165900	-0.0919383			0.791437	0.0708661	0.652788	0.0230214	0.949109	0.997832	-0.620207	0.0393131	0.520098	0.121947	0.76771	0.959495	-1.03634	0.0348175	0.209477	-1.4854	4.8133e-05	0.00159305	AT2G46225.1	ABI-1-like 1	Q8S8M5	Protein ABIL1 OS=Arabidopsis thaliana GN=ABIL1 PE=1 SV=1	2.564	4.91627	3.00205	3.56915	4.11539	3.0695	4.8586	3.9556	2.59248	2.74093	3.46434	2.52145	4.23723	2.90342	1.26809	5.4026	2.58605	1.18413
Potri.002G167200	-0.48701			-0.149521	0.779374	0.965261	-0.459898	0.122384	0.753797	-0.309224	0.276699	0.879477	-0.441573	0.167223	0.662613	-0.885932	0.0247471	0.171246	-1.19275	2.06033e-05	0.000793377	AT3G61610.1	Galactose mutarotase-like superfamily protein	Q40784	Putative glucose-6-phosphate 1-epimerase OS=Cenchrus ciliaris PE=2 SV=1	2.59114	1.49405	3.42185	3.67991	2.12189	3.1386	3.59088	2.86521	3.00402	4.6841	3.86549	3.11236	5.55593	3.81033	2.31424	8.28535	3.63225	3.25315
Potri.002G167400	-0.352162			-0.549169	0.349971	0.852363	-0.189676	0.680041	0.978546	-0.855391	0.0497242	0.565763	-0.385072	0.537305	0.897029	-1.51757	0.0449268	0.242332	-1.90942	0.000427857	0.00839504	AT4G27950.1	cytokinin response factor 4	Q9SUE3	Ethylene-responsive transcription factor CRF4 OS=Arabidopsis thaliana GN=CRF4 PE=1 SV=2	2.16388	1.51319	1.38817	2.90992	3.05765	1.97975	3.05358	2.046	1.31234	3.39036	4.25461	0.949985	2.42812	1.29419	0.375049	7.25812	2.6873	1.81416
Potri.002G167500	-0.186007			-0.480047	0.345491	0.85034	-0.862079	0.0048492	0.213153	-1.09974	0.0697905	0.630385	-0.853531	0.291826	0.77388	-2.52092	0.00289371	NA	-1.12212	0.0587143	0.255511					3.38232	2.08867	3.00649	7.08596	4.04474	3.70185	2.11159	1.36226	0.696762	1.89619	1.57036	0.522458	2.17888	0.485743	0.264148	1.78992	1.13585	0.565067
Potri.002G167900	-0.0272679			-0.8305	0.0974375	0.686279	-1.10328	0.00741643	0.26376	-0.873425	0.00247225	0.127139	-1.30794	5.59423e-05	0.00733719	-0.610749	0.0421467	0.233846	0.131188	0.79689	0.930351	AT5G41761.1	hypothetical protein		NA	108.916	75.8116	35.227	60.7637	31.8818	23.9425	19.8707	11.013	10.8911	16.4968	5.58227	7.72132	14.6539	11.1976	8.04697	5.1132	6.33317	6.19316
Potri.002G168100	0.305442			0.260254	0.24171	0.802457	-0.0289507	0.881262	0.991837	-0.0743223	0.676731	0.97514	-0.0686592	0.726337	0.951547	0.724105	0.00318694	0.0444774	0.412589	0.124027	0.391403	AT4G01100.1	adenine nucleotide transporter 1	Q54MZ4	Mitochondrial substrate carrier family protein B OS=Dictyostelium discoideum GN=mcfB PE=3 SV=1	36.3941	45.438	37.2411	40.4451	44.368	34.1865	13.8103	13.3929	12.8881	15.7953	16.1577	14.0299	8.4962	14.4269	14.1252	10.4124	14.0973	14.3382
Potri.002G168700	0.400748			-0.381845	0.196658	0.775079	0.33613	0.170893	0.817143	0.420927	0.101265	0.702785	0.216481	0.384681	0.827631	1.16319	2.45031e-07	2.60838e-05	1.1999	1.79847e-08	2.23494e-06	AT2G46400.1	WRKY DNA-binding protein 46	Q9SKD9	Probable WRKY transcription factor 46 OS=Arabidopsis thaliana GN=WRKY46 PE=2 SV=1	22.8053	18.3474	14.6533	11.5199	15.9389	12.9424	10.818	12.5982	15.5377	12.1803	12.4599	15.9672	9.30709	21.1618	20.6473	8.59097	20.8342	21.3943
Potri.002G169100	0.75276	defense		1.02969	0.00133265	0.225131	0.899704	0.000188123	0.0307671	0.921061	9.9122e-05	0.0138617	0.774676	0.00278351	0.101748	1.0354	4.49538e-10	1.43095e-07	0.944961	2.36821e-15	2.83593e-12	AT4G01050.1	thylakoid rhodanese-like protein	Q9M158	Rhodanese-like domain-containing protein 4, chloroplastic OS=Arabidopsis thaliana GN=STR4 PE=1 SV=2	78.3362	151.812	157.453	96.0085	178.507	176.493	70.1008	145.516	123.074	78.3735	146.1	123.009	43.709	94.4129	87.0161	55.3911	109.056	104.547
Potri.002G169300	-0.247337			0.17655	0.717683	0.954836	0.0302568	0.920035	0.9944	-0.0456493	0.818344	0.986341	-0.0517604	0.802175	0.968775	-0.705013	0.00394647	0.0511108	-0.386931	0.139327	0.415267	AT4G01037.1	Ubiquitin carboxyl-terminal hydrolase family protein		NA	4.75272	3.83325	7.45211	8.22107	8.21492	8.38516	13.3125	14.4273	11.7693	15.3033	17.3276	12.2357	20.8854	14.1799	11.7573	20.2983	16.6892	15.1742
Potri.002G171700	0.0381312			-1.34267	0.00898204	0.430532	-0.190187	0.630191	0.971244	-0.677398	0.020449	0.395223	-1.51361	2.63945e-05	0.00408905	0.193181	0.661457	0.888881	0.256594	0.436878	0.729968	AT1G01300.1	Eukaryotic aspartyl protease family protein	Q9LS40	Protein ASPARTIC PROTEASE IN GUARD CELL 1 OS=Arabidopsis thaliana GN=ASPG1 PE=1 SV=1	324.613	155.267	78.8006	99.6366	108.399	64.9574	11.564	5.68253	8.27885	18.5067	5.7733	7.22527	5.91986	6.83427	7.02297	5.56711	6.81256	6.71947
Potri.002G172800	-0.470026			-0.387856	0.306024	0.836498	-0.190413	0.284452	0.891006	-0.218398	0.0880061	0.67066	-0.262765	0.0394789	0.395008	-0.784408	2.79521e-05	0.0012913	-0.429412	0.00142837	0.0209524	AT3G61830.1	auxin response factor 18	Q6YVY0	Auxin response factor 7 OS=Oryza sativa subsp. japonica GN=ARF7 PE=2 SV=1	12.0126	8.20058	10.1046	14.4434	11.5011	13.4908	26.5427	22.0719	23.1881	29.0497	24.855	23.7072	37.162	21.3605	22.4111	33.588	24.7203	25.5563
Potri.002G173900	-0.0886823		ptc-miR408-3p(5)	-0.357177	0.47606	0.894567	-1.14431	0.0098558	0.307281	-0.232669	0.349699	0.908973	-0.705347	0.0811961	0.524147	2.72639	1.86717e-09	4.71601e-07	2.93551	2.08247e-10	4.8551e-08	AT3G13540.1	myb domain protein 5	Q38850	Transcription repressor MYB5 OS=Arabidopsis thaliana GN=MYB5 PE=1 SV=1	37.4427	32.9739	20.8825	58.9226	27.6115	24.7862	54.2066	42.1547	48.4478	97.6695	68.1313	51.9053	10.4216	69.2553	71.2145	7.83555	63.886	62.396
Potri.002G174400	-0.112286			-0.161183	0.666843	0.94194	-0.24342	0.400269	0.935006	-0.497835	0.10598	0.711233	0.10999	0.736938	0.95287	-1.00683	0.000766818	0.016184	-0.52161	0.0224327	0.139541	AT1G01230.1	ORMDL family protein	O42901	Uncharacterized protein C119.09c OS=Schizosaccharomyces pombe (strain 972 / ATCC 24843) GN=SPBC119.09c PE=2 SV=3	12.6997	11.8561	9.50142	11.6991	11.6025	8.14845	11.6558	9.96106	7.16586	8.87473	11.9419	7.33725	20.9611	12.1083	9.01259	15.3551	11.9758	9.4105
Potri.002G175200	-0.519314			-1.09463	0.0300575	0.555219	-0.158475	0.845871	NA	-1.70574	0.000474111	0.0435341	-1.04982	0.210507	0.708034	-3.37874	3.42702e-14	3.06283e-11	-2.86663	0.00021769	0.00498266	AT2G46660.1	cytochrome P450%2C family 78%2C subfamily A%2C polypeptide 6	O48927	Cytochrome P450 78A3 OS=Glycine max GN=CYP78A3 PE=2 SV=1	3.61175	1.89521	1.14447	0.357164	0.269989	0.37158	7.42762	2.79185	1.92591	7.26352	5.00359	2.0411	35.4925	2.65162	4.38161	34.7125	4.31166	6.72538
Potri.002G175600	-0.290599		ptc-miR159a(4.5)	-0.00258249	0.996039	0.998768	-0.438795	0.397638	0.934541	-0.316026	0.239914	0.860283	0.257107	0.395193	0.832717	-1.10335	3.74556e-06	0.00024726	-0.895047	0.0034136	0.0392522	AT2G46620.1	P-loop containing nucleoside triphosphate hydrolases superfamily protein	Q9P6Q3	Probable mitochondrial chaperone bcs1 OS=Schizosaccharomyces pombe (strain 972 / ATCC 24843) GN=SPAC644.07 PE=2 SV=1	5.78162	4.9158	6.4733	8.36033	3.89219	8.23535	28.3058	29.7572	17.7843	21.747	31.4993	20.6418	49.5068	25.5871	21.1287	48.4384	30.0928	26.4045
Potri.002G176300	-0.244192			0.0540222	0.906639	0.985245	-1.00057	0.00409096	0.189914	-0.0873912	0.719952	0.976792	-0.571029	0.0461696	0.420965	0.31271	0.309975	0.660613	-0.00771408	0.982076	0.995673	AT2G46680.1	homeobox 7	P46897	Homeobox-leucine zipper protein ATHB-7 OS=Arabidopsis thaliana GN=ATHB-7 PE=2 SV=2	18.3736	15.608	22.5279	37.0278	15.3224	21.317	39.2374	32.5111	39.7408	42.3714	25.3716	31.8344	38.8831	57.1115	40.8642	33.6471	36.5667	31.6454
Potri.002G176900	0.313061			-0.17931	0.617634	0.932555	-0.235596	0.376332	0.927209	-0.101107	0.699562	0.975945	-0.110959	0.758437	0.958489	1.78166	6.26147e-10	1.91445e-07	0.967459	0.0467312	0.222146	AT4G17880.1	Basic helix-loop-helix (bHLH) DNA-binding family protein	O49687	Transcription factor MYC4 OS=Arabidopsis thaliana GN=BHLH4 PE=2 SV=1	29.0621	29.3566	18.0442	23.7433	23.7045	16.282	15.0332	15.4185	12.8031	17.7368	16.8674	16.0778	6.7333	27.4195	19.4037	11.7044	24.7369	21.6874
Potri.002G178000	0.163639			-0.51847	0.225957	0.795556	-0.380188	0.137854	0.775621	-0.353366	0.382971	0.918021	-0.84038	0.0323543	0.366428	-0.371476	0.270772	0.622872	-0.914537	0.0015444	0.0221234	AT1G01120.1	3-ketoacyl-CoA synthase 1	Q9MAM3	3-ketoacyl-CoA synthase 1 OS=Arabidopsis thaliana GN=KCS1 PE=2 SV=1	71.7315	54.7524	39.097	45.6213	35.1196	34.1196	7.87802	7.69107	5.13359	7.59041	4.98963	3.44802	5.19058	4.51787	3.7184	5.18089	2.84192	2.88592
Potri.002G181300	0.180988			-0.205825	0.441444	0.884404	0.13407	0.510088	0.956798	-0.0894872	0.682587	0.975501	-0.393384	0.106982	0.579014	1.08604	5.86058e-05	0.00230038	0.799006	0.00416676	0.0447324	AT1G01050.2	pyrophosphorylase 1	Q43187	Soluble inorganic pyrophosphatase OS=Solanum tuberosum GN=PPA PE=2 SV=1	41.1691	37.0711	30.9033	27.5264	33.7254	26.1827	17.3967	15.8842	16.3414	22.0564	15.4439	18.2571	6.96717	13.9662	16.2776	7.83002	15.5123	11.8752
Potri.002G183700	-0.0371957			0.854571	0.00273177	0.302183	0.278502	0.197451	0.838461	0.0088768	0.96835	0.997917	-0.0397031	0.846682	0.975757	-0.528641	0.0892973	0.358006	-0.42451	0.0568224	0.251172	AT2G46910.1	Plastid-lipid associated protein PAP / fibrillin family protein	Q8W4F1	Probable plastid-lipid-associated protein 10, chloroplastic OS=Arabidopsis thaliana GN=PAP10 PE=1 SV=1	8.09761	14.4675	13.3708	12.7479	16.5218	14.1477	15.105	18.6804	12.6022	14.9644	14.5797	14.5819	12.3958	9.3649	7.84754	13.6974	11.2633	8.66414
Potri.002G183900	-0.249656			0.420265	0.34361	0.849155	0.272806	0.253911	0.875623	0.318503	0.0731397	0.636817	0.264343	0.203842	0.700688	-0.689766	0.00232371	0.0359733	-0.470169	0.0161272	0.112074	AT2G46915.1	DUF3754 family protein%2C putative (DUF3754)		NA	6.75752	7.00759	11.6679	13.1831	14.7066	16.8049	23.8543	31.8468	27.9626	21.3164	24.9832	26.4099	32.0632	20.7298	19.4229	32.2247	22.091	22.9016
Potri.002G184900	0.191524			-0.17795	0.652403	0.938297	0.216088	0.492555	0.954079	-0.141051	0.688893	0.975712	-0.109085	0.794009	0.96737	2.38896	9.11693e-07	7.64802e-05	1.54279	1.08509e-05	0.000469404	AT3G62020.1	germin-like protein 10	Q9M263	Germin-like protein subfamily 2 member 4 OS=Arabidopsis thaliana GN=GLP10 PE=2 SV=1	86.9587	88.6472	52.647	38.4091	36.4644	51.2944	47.4004	48.3761	39.1063	28.9998	32.3171	21.6604	3.40726	23.079	14.1177	3.3849	11.0575	9.92601
Potri.002G186600	-0.0606133			-0.516601	0.343	0.84865	0.679736	0.257589	0.878307	0.475246	0.224236	0.849838	0.358889	0.335448	0.802694	0.832859	0.0421411	0.233846	1.70504	7.43556e-08	7.47671e-06	AT4G01720.1	WRKY family transcription factor	Q9ZSI7	Probable WRKY transcription factor 47 OS=Arabidopsis thaliana GN=WRKY47 PE=2 SV=2	2.4118	1.83981	1.18165	0.628698	0.875198	1.12677	5.02915	5.08859	8.1265	6.44172	5.39099	11.2267	5.56289	6.53901	13.4757	3.62653	9.32025	16.117
Potri.002G187500	0.100569			-0.189787	0.58026	0.923381	0.115115	0.626248	0.970625	0.393316	0.0402139	0.525391	0.406031	0.0126133	0.234308	0.698704	0.000158288	0.00499747	0.56626	0.0106431	0.0850257	AT1G02520.3	P-glycoprotein 11	Q9M1Q9	ABC transporter B family member 21 OS=Arabidopsis thaliana GN=ABCB21 PE=1 SV=2	6.07229	4.10169	6.7781	5.91725	5.21895	7.42564	7.47998	8.77036	10.5172	6.53971	8.0659	9.35179	5.67499	9.18168	9.52574	5.47102	7.81533	7.48943
Potri.002G188000	0.806128			4.09699	1.91944e-10	6.39254e-07	3.47664	1.51518e-21	8.77476e-18	2.93316	1.89501e-07	0.000147228	4.10061	2.04503e-08	1.06127e-05	3.87178	1.11689e-07	1.37319e-05	2.46441	1.57711e-05	0.000643174					7.86159	122.504	122.466	11.3564	128.327	119.799	3.42284	26.6433	26.1828	1.39183	21.7351	26.0162	1.18733	17.6217	17.3531	2.05066	10.1478	11.844
Potri.002G188100	-0.694563			-1.15295	0.013188	0.485896	-1.59379	6.05607e-07	0.000379159	-1.47531	0.000202389	0.0227606	-1.67134	4.99094e-06	0.00113217	-1.69291	1.30416e-06	0.000103784	-1.46271	0.000341908	0.00705369	AT1G75250.2	RAD-like 6		NA	8.34782	3.10974	4.47713	9.84226	3.01864	3.45046	9.41965	3.91616	3.03188	8.55732	2.60614	2.76325	15.9891	5.89279	4.16881	11.7523	4.80498	4.57068
Potri.002G189000	0.142676			-0.761239	0.0156222	0.491705	-0.331939	0.14727	0.786905	-0.207696	0.340939	0.907248	-0.416359	0.115396	0.591986	0.957649	0.000538406	0.0125738	1.09601	0.000434902	0.00849332	AT4G01850.2	S-adenosylmethionine synthetase 2	A9P822	S-adenosylmethionine synthase 1 OS=Populus trichocarpa GN=METK1 PE=2 SV=1	75.3457	47.1267	37.2215	38.3178	32.4952	27.7242	26.7933	22.2856	23.7469	26.9178	17.9048	22.5343	11.781	26.2801	20.3817	9.7081	21.5264	24.542
Potri.002G189900	0.0319829			-0.512337	0.0481705	0.599572	0.0519736	0.753364	0.983649	0.426336	0.033457	0.484589	0.164319	0.518172	0.888943	0.446683	0.0362762	0.214218	0.807328	0.00110503	0.0172164	AT1G23800.1	aldehyde dehydrogenase 2B7	Q8S528	Aldehyde dehydrogenase family 2 member B7, mitochondrial OS=Arabidopsis thaliana GN=ALDH2B7 PE=2 SV=2	26.7487	18.7666	16.9585	13.5909	13.1181	14.7455	19.2145	20.359	29.4055	21.5448	19.7482	28.7285	26.6025	32.2017	41.4139	21.0094	28.7476	46.146
Potri.002G190200	0.247849			0.00910115	0.974619	0.995671	-0.0575682	0.807541	0.986723	0.102092	0.667955	0.97301	-0.0407068	0.885045	0.983164	1.01648	0.000329626	0.00873189	0.932345	5.12118e-05	0.00166224	AT2G47115.1	protein rolling protein		NA	13.8538	14.3199	12.2427	9.64159	10.1627	8.20634	9.94643	10.7304	10.4443	10.9822	11.8093	9.6254	5.49606	11.6008	10.9878	4.95783	10.4089	9.14076
Potri.002G190500	0.232257			-0.541113	0.0898037	0.682255	0.0290513	0.88929	0.992312	0.254666	0.150904	0.78096	-0.0035109	0.984143	0.998866	0.585345	0.00479573	0.0584671	0.474575	0.0160287	0.111739	AT5G26751.1	shaggy-related kinase 11	P43288	Shaggy-related protein kinase alpha OS=Arabidopsis thaliana GN=ASK1 PE=2 SV=3	27.4425	19.3687	16.6545	14.9923	15.9985	14.2997	9.91606	11.2433	12.074	10.4227	10.0639	10.7571	7.55554	10.8211	12.3231	7.42946	10.4986	10.2089
Potri.002G190800	0.243468			0.138242	0.743813	0.95978	1.0796	0.0109263	0.322278	-0.929408	0.0662484	0.621203	-1.55874	0.00663272	0.166256	2.28269	0.0139232	0.117942	2.25861	6.21184e-05	0.00194129	AT1G02450.1	NIM1-interacting 1			7.71248	8.59138	8.18926	3.93222	7.39126	9.07304	20.8291	7.11039	13.5047	44.3045	17.325	12.8677	4.64772	30.117	16.3341	4.94192	30.8003	23.3223
Potri.002G191600	-0.596984		ptc-miR159a(4.5)	-0.767905	0.304204	0.835227	-0.892435	0.155761	0.800567	-1.55693	0.000108561	0.0148405	-0.81339	0.0456913	0.419869	-2.72519	3.14232e-08	4.86787e-06	-2.38101	7.3402e-10	1.47616e-07	AT2G47180.1	galactinol synthase 1	Q5UNW1	Uncharacterized protein R707 OS=Acanthamoeba polyphaga mimivirus GN=MIMI_R707 PE=4 SV=1	2.52797	1.22658	1.77016	1.62916	0.747612	0.977542	3.2074	1.1189	1.07955	2.45016	1.6849	1.11697	6.14404	0.986017	0.930183	5.59187	1.40138	0.935823
Potri.002G192200	-0.0799777			0.603252	0.0971431	0.686279	0.000427415	0.998411	0.999968	-0.0864742	0.658014	0.971324	0.0761228	0.713844	0.949139	-0.524168	0.0069555	0.0749651	-0.602724	0.00014966	0.00374347	AT4G01940.1	NFU domain protein 1	Q93W77	NifU-like protein 1, chloroplastic OS=Arabidopsis thaliana GN=NIFU1 PE=1 SV=1	33.7563	45.1854	55.4532	50.4109	48.8647	50.9084	53.7266	57.0267	45.9865	55.8845	68.1052	50.0959	66.0641	49.5991	43.3524	75.4856	53.3739	50.7125
Potri.002G194500	-0.252676			0.897642	0.0104216	0.448315	0.106435	0.538104	0.960845	-0.102234	0.55862	0.955333	0.109192	0.528577	0.892651	-0.464766	0.0229429	0.163085	-0.755576	6.11169e-05	0.00192139	AT4G01995.1	beta-carotene isomerase D27		NA	9.39379	17.4446	15.6705	16.7462	17.4629	18.0883	28.0819	28.7849	24.2878	23.9736	28.3562	23.5124	30.1157	23.7477	20.3897	34.9605	20.6655	18.7727
Potri.002G197900	0.307081			-0.1968	0.510083	0.902574	0.122868	0.713909	0.981291	-0.195827	0.409891	0.924259	0.00816731	0.971297	0.996557	1.06754	0.00334658	0.0459631	0.971291	0.000451417	0.00872499	AT1G02660.1	alpha/beta-Hydrolases superfamily protein		NA	11.1424	9.80812	8.84642	8.81071	10.8101	8.24947	3.81306	3.34733	3.28075	3.8843	3.72915	4.10282	1.84643	4.38989	3.65726	2.60287	5.60199	5.11951
Potri.002G199700	0.0630636			-0.0440632	0.891903	0.982814	-0.478193	0.034946	0.515949	-0.642401	0.0672626	0.623437	-0.540088	0.134034	0.620636	-0.800251	0.082753	0.343008	-1.18706	0.000781026	0.0132322	AT4G13030.1	P-loop containing nucleoside triphosphate hydrolases superfamily protein		NA	12.0153	12.3869	9.47186	13.1751	10.2771	8.50134	4.22585	3.67182	2.0023	5.89974	5.08763	3.04645	5.16292	3.98933	1.97971	5.03486	2.72034	2.10161
Potri.002G201500	-0.221123			-0.419421	0.242737	0.802824	-0.371837	0.0589926	0.621696	0.0147628	0.945893	0.99544	-0.152463	0.606484	0.917849	0.376915	0.245135	0.596773	0.827214	0.00191381	0.025872	AT2G40940.1	ethylene response sensor 1	O81122	Ethylene receptor OS=Malus domestica GN=ETR1 PE=2 SV=1	8.64444	5.7059	6.97882	5.6565	4.26036	4.37624	8.52103	6.60829	9.94497	8.32748	6.21891	8.8222	7.38763	7.74117	11.7275	5.28803	8.39298	8.79078
Potri.002G202300	-0.225407			-0.29364	0.330884	0.844215	-0.201697	0.476074	0.949892	0.407839	0.237249	0.85882	0.122425	0.749761	0.956059	0.800545	0.0508951	0.261475	1.11894	0.00349773	0.0398047	AT4G02280.1	sucrose synthase 3	O24301	Sucrose synthase 2 OS=Pisum sativum GN=SUS2 PE=2 SV=1	11.6069	7.87014	11.0023	10.1306	6.98835	10.3768	15.5618	12.169	26.1772	19.651	11.8669	31.1202	18.5103	22.4381	42.9601	16.6601	25.602	37.8392
Potri.002G203200	0.221976			-0.30118	0.439953	0.883994	0.0101994	0.953803	0.99836	0.184531	0.400913	0.921918	0.142133	0.449738	0.859959	0.443922	0.0732096	0.319686	0.694293	0.00128181	0.0192747	AT4G02350.2	exocyst complex component sec15B	Q9LXX6	Probable exocyst complex component 6 OS=Arabidopsis thaliana GN=At3g56640 PE=2 SV=2	9.02376	6.4664	8.28688	9.1334	8.85986	9.31614	5.89951	6.11208	7.09568	5.92875	6.66217	6.5071	4.91432	6.05214	7.57191	4.5258	7.1439	7.66067
Potri.002G203400	0.1241			-0.521982	0.212378	0.788657	-0.614464	0.0167279	0.385957	-0.0376245	0.877591	0.992221	-0.386088	0.173114	0.669034	1.3437	6.90889e-05	0.00261353	1.1069	0.0018404	0.0251089	AT1G02816.1	pectinesterase (Protein of unknown function%2C DUF538)		NA	48.184	38.8226	22.7007	36.0506	26.4305	20.2557	25.8716	26.0169	24.4525	34.7828	31.0758	22.3517	13.3025	35.177	33.2794	12.9485	30.6118	28.8939
Potri.002G203500	0.242472			-0.594153	0.259245	0.812007	-1.4956	0.00115259	0.0914189	-0.276632	0.721925	0.976992	0.159316	0.735586	0.95243	1.70644	0.000749865	0.0159566	1.89241	9.46841e-06	0.000419941	AT4G02380.1	senescence-associated gene 21	P32292	Indole-3-acetic acid-induced protein ARG2 OS=Vigna radiata var. radiata GN=ARG2 PE=2 SV=1	54.7926	43.0069	22.74	46.8932	22.2136	10.6732	13.1798	12.8398	9.48137	15.6005	20.8713	14.0836	10.2092	38.457	28.716	7.40954	29.8798	32.3002
Potri.002G204400	0.164865			-0.561808	0.140873	0.730909	-0.00128723	0.996081	0.999925	-0.309941	0.160925	0.793477	-0.675215	0.0186752	0.287414	0.681984	0.0059684	0.0676855	0.807586	0.0016655	0.0232263	AT3G62830.2	NAD(P)-binding Rossmann-fold superfamily protein	Q8NBZ7	UDP-glucuronic acid decarboxylase 1 OS=Homo sapiens GN=UXS1 PE=1 SV=1	48.0103	36.2678	24.8481	21.1841	22.3794	19.4781	9.58871	6.60707	8.42911	13.0566	7.59266	8.81152	6.8006	9.75918	12.4785	5.92223	10.4311	10.2991
Potri.002G205400	-0.278712			0.25997	0.472245	0.893341	0.0224377	0.904746	0.9944	-0.434011	0.0105757	0.292429	-0.379519	0.0539733	0.449072	-0.243392	0.292247	0.644031	-0.691019	0.00441575	0.0466264	AT1G02860.1	SPX (SYG1/Pho81/XPR1) domain-containing protein	B8B5U8	Probable E3 ubiquitin-protein ligase BAH1-like 1 OS=Oryza sativa subsp. indica GN=OsI_27296 PE=3 SV=1	9.27599	10.3708	11.0577	8.56963	8.33498	8.87761	13.7835	10.2794	10.0702	11.9472	9.40165	9.02442	12.8899	11.9274	10.2736	11.0298	7.29175	5.82095
Potri.002G208400	-0.422634			1.64344	0.0244421	0.53169	-0.550639	0.190723	0.83232	-1.97596	0.00663359	0.22831	-1.5135	0.0381585	0.389289	-2.60457	2.27279e-06	0.000162501	-2.11371	0.0387267	0.197705	AT2G30540.1	Thioredoxin superfamily protein	O04341	Monothiol glutaredoxin-S9 OS=Arabidopsis thaliana GN=GRXS9 PE=2 SV=1	4.95334	14.52	14.2608	18.179	10.7527	13.86	53.8976	22.1458	7.92472	54.0906	28.7953	9.16763	58.3866	14.9528	4.46331	52.9739	19.4634	7.05202
Potri.002G211100	0.421999			0.217548	0.634216	0.935057	0.454768	0.0436444	0.563558	0.723012	0.000588049	0.0507411	0.704998	0.000361042	0.0275909	0.270457	0.259757	0.611424	0.287419	0.240421	0.554632	ATCG00480.1	ATP synthase subunit beta	A4GYR7	ATP synthase subunit beta, chloroplastic OS=Populus trichocarpa GN=atpB PE=3 SV=1	109.983	93.5994	171.292	177.019	245.991	233.857	79.911	136.057	129.228	89.9901	152.603	142.276	102.72	123.812	129.004	134.454	175.463	174.071
Potri.002G211800	0.220724			0.234088	0.619545	0.932893	0.475554	0.205716	0.847451	1.0453	0.00776956	0.249415	1.04858	1.89204e-05	0.00318421	0.345848	0.215391	0.564011	0.383298	0.215201	0.52321					9.64162	8.35471	14.899	10.8057	13.5347	16.1106	11.8491	17.3821	29.0846	11.0026	19.2184	26.5194	14.0352	18.1781	18.0661	17.7042	21.5867	27.2225
Potri.002G215800	-0.206123			1.00765	0.0915445	0.683047	0.0452173	0.9014	0.994398	0.116555	0.594526	0.962818	0.11839	0.446102	0.859752	-0.631358	0.000838832	0.0172295	-0.461003	0.0102793	0.0829685	AT4G02920.1	hypothetical protein		NA	11.1206	14.7168	31.571	28.6524	22.4959	35.7958	64.4612	76.4229	65.0945	63.9989	71.065	68.4286	107.303	71.2677	69.2556	92.997	64.7025	74.3254
Potri.002G222700	0.0425278			-0.274106	0.332975	0.845421	-0.640862	0.0247871	0.455486	0.247582	0.492009	0.942359	-0.302972	0.378689	0.824355	1.45977	1.10728e-06	9.05982e-05	1.58934	7.419e-08	7.47671e-06	AT5G47530.1	Auxin-responsive family protein	Q94BT2	Auxin-induced in root cultures protein 12 OS=Arabidopsis thaliana GN=AIR12 PE=1 SV=3	29.7061	24.3035	22.6991	23.9078	15.5832	14.7085	24.4088	23.6532	32.3509	41.1251	29.4153	37.4389	17.2158	47.5094	48.4533	15.4054	45.1304	55.486
Potri.002G224100	0.151726			-0.371222	0.295057	0.829308	-0.643853	0.0287086	0.48475	-0.683576	0.0338754	0.488613	-1.17269	0.0025194	0.0966171	1.43845	0.00326773	0.0452786	1.48048	0.0102003	0.0826851	AT1G05010.1	ethylene-forming enzyme	Q08506	1-aminocyclopropane-1-carboxylate oxidase 1 OS=Petunia hybrida GN=ACO1 PE=1 SV=1	50.0726	43.8203	27.8021	24.668	17.9635	13.3784	5.22555	3.56749	2.9722	6.51098	3.2938	2.58732	1.86779	5.63668	4.64085	1.93794	5.36663	6.5024
Potri.002G227300	-0.265058			-0.694208	0.0428465	0.58365	-0.239626	0.170827	0.817143	0.12275	0.755511	0.980324	-0.40439	0.125002	0.606551	-0.72343	0.150596	0.471299	-1.09121	0.00421721	0.0451533	AT2G32540.1	cellulose synthase-like B4	Q339N5	Cellulose synthase-like protein H1 OS=Oryza sativa subsp. japonica GN=CSLH1 PE=2 SV=2	27.4324	16.9896	15.3214	20.1551	16.9607	16.8166	10.9841	15.9944	9.10478	17.6394	15.1965	11.5057	10.4695	6.45096	6.36125	18.4013	9.48875	8.41353
Potri.002G228300	-0.184631			-0.288152	0.220112	0.793241	-0.0465069	0.798928	0.985989	0.0981371	0.533037	0.948991	-0.0653893	0.666676	0.937447	0.369054	0.0548194	0.272536	0.713417	8.96562e-08	8.89179e-06	AT1G11910.1	aspartic proteinase A1	O04057	Aspartic proteinase OS=Cucurbita pepo PE=2 SV=1	155.498	110.508	142.01	147.544	126.689	154.996	264.761	276.45	286.109	284.076	258.93	285.818	213.322	260.857	297.81	164.135	265.614	288.448
Potri.002G228400	-0.0917418			-0.100754	0.838262	0.974117	-0.267331	0.623897	0.970625	0.481155	0.160766	0.793477	-0.291071	0.425059	0.848489	1.29681	0.00151643	0.0264744	0.982074	0.00859773	0.0735175	AT1G62300.1	WRKY family transcription factor	Q9C519	WRKY transcription factor 6 OS=Arabidopsis thaliana GN=WRKY6 PE=1 SV=1	1.54559	1.56787	1.27204	0.962878	0.716476	0.870167	2.47797	2.42911	4.09668	4.31177	2.73805	4.2998	2.15361	5.06199	5.44667	2.21029	3.62739	5.69636
Potri.002G229900	0.0583823			-0.194308	0.512155	0.902986	0.279796	0.187768	0.83232	0.426995	0.0758652	0.64118	0.125204	0.481596	0.87457	0.649245	0.00223494	0.0351327	0.817331	0.00035275	0.00720402	AT2G32400.1	glutamate receptor 5	Q9SDQ4	Glutamate receptor 3.7 OS=Arabidopsis thaliana GN=GLR3.7 PE=2 SV=2	29.7016	23.1784	28.1511	18.1972	20.1971	23.4425	27.5423	34.8945	38.144	28.2206	26.7249	35.0868	21.6983	31.3296	37.681	19.9538	33.7335	30.7427
Potri.002G230000	-0.409408		ptc-miR159a(5)	-0.486324	0.0428358	0.58365	-0.147858	0.377605	0.928485	-0.262679	0.144886	0.77304	-0.595977	0.00179033	0.0771292	0.275661	0.139321	0.453719	0.226304	0.260822	0.576727	AT1G05200.6	glutamate receptor 3.4	Q8GXJ4	Glutamate receptor 3.4 OS=Arabidopsis thaliana GN=GLR3.4 PE=2 SV=2	26.5436	16.7334	20.7685	23.2217	19.0626	22.3685	31.7529	23.7748	28.0438	38.0021	22.8186	27.6862	25.9937	32.5066	31.2795	24.8488	31.2714	25.7153
Potri.002G235200	-0.325567			1.56735	0.00161024	0.242732	0.0923834	0.793729	0.985989	-0.124015	0.629768	0.96889	0.00841723	0.967997	0.996312	-0.712343	0.017304	0.135816	-1.0178	4.60084e-06	0.000234901	AT4G14210.3	phytoene desaturase 3	Q07356	15-cis-phytoene desaturase, chloroplastic/chromoplastic OS=Arabidopsis thaliana GN=PDS PE=1 SV=1	1.02283	3.36207	2.71469	4.23089	4.50175	4.39024	6.83567	7.20695	5.65064	6.97335	6.77053	7.34376	8.52474	5.71763	4.72151	9.75157	4.93002	4.33972
Potri.002G236200	0.140216			-0.759796	0.139186	0.729833	0.0198822	0.966802	0.998475	-0.948823	0.0272964	0.445239	-1.39068	0.00225642	0.0903227	1.31925	0.022298	0.15987	-0.761162	0.299068	0.614849	AT3G23730.1	xyloglucan endotransglucosylase/hydrolase 16	P35694	Brassinosteroid-regulated protein BRU1 OS=Glycine max PE=2 SV=1	70.5919	48.9414	27.5298	35.3887	43.0423	28.703	6.78603	3.30792	3.59067	10.1303	3.17523	4.50782	1.30497	4.35068	2.47622	3.8166	2.56171	1.75706
Potri.002G236400	-0.306714			-0.386317	0.306445	0.836498	-0.315643	0.0925867	0.705975	-0.940684	0.00281979	0.138614	-1.08527	0.000524847	0.0349794	-0.373165	0.358056	0.701301	-0.374725	0.275877	0.591951	AT4G15550.1	indole-3-acetate beta-D-glucosyltransferase	O23406	UDP-glycosyltransferase 75D1 OS=Arabidopsis thaliana GN=UGT75D1 PE=2 SV=2	20.2787	15.0661	14.4694	17.703	13.7891	14.33	14.3897	4.55186	9.50828	15.3958	5.21595	9.34235	13.6888	8.62646	12.9135	14.2094	8.97774	14.0708
Potri.002G236500	-0.359522			0.0861238	0.840291	0.974117	-0.310778	0.34165	0.916541	-1.14277	0.00569864	0.207014	-2.00309	2.21757e-05	0.00357763	-0.25758	0.616749	0.866731	-0.585154	0.162264	0.450513	AT4G15550.1	indole-3-acetate beta-D-glucosyltransferase	O23406	UDP-glycosyltransferase 75D1 OS=Arabidopsis thaliana GN=UGT75D1 PE=2 SV=2	3.88716	4.06847	3.53341	5.1701	4.77981	3.48825	4.43401	1.23868	2.55422	5.61115	0.829545	1.96987	3.3579	2.26546	3.59248	4.06135	2.40377	3.72579
Potri.002G237200	0.2986			-0.673794	0.107209	0.696202	0.16717	0.481101	0.9516	0.434193	0.142555	0.768951	0.184486	0.469122	0.869862	0.536969	0.135281	0.44731	0.714291	0.00422723	0.0452341	AT5G13890.3	plant viral-response family protein (DUF716)		NA	21.6775	15.3681	9.72946	7.44409	8.65044	7.8276	4.77585	6.05681	6.6521	5.56792	5.52373	7.22284	5.64828	6.45506	10.1668	4.68251	6.71104	8.81555
Potri.002G237300	0.350171			-0.0265986	0.948669	0.992661	0.354727	0.185071	0.830847	-0.00974073	0.959679	0.996325	1.47322	1.23364e-07	5.06291e-05	0.0812212	0.77384	0.933316	0.129879	0.7035	0.887205	ATCG00560.1	photosystem II reaction center protein L	Q67H84	Photosystem II reaction center protein L OS=Yucca glauca GN=psbL PE=3 SV=1	112.719	79.1677	147.314	164.007	225.421	190.243	78.7357	79.6909	76.5148	44.5595	139.587	109.381	105.048	104.831	120.198	132.839	152.664	152.939
Potri.002G240100	0.198384			-0.0363427	0.88712	0.98221	0.0571839	0.737078	0.983073	0.132279	0.454078	0.935012	-0.274763	0.0904238	0.543077	0.445948	0.0195861	0.146909	0.645284	0.00037164	0.00749684	AT5G48370.2	Thioesterase/thiol ester dehydrase-isomerase superfamily protein	Q9R0X4	Acyl-coenzyme A thioesterase 9, mitochondrial OS=Mus musculus GN=Acot9 PE=1 SV=1	17.2388	17.8202	13.9155	14.8133	16.0955	14.446	16.114	15.5054	18.9509	21.41	17.3702	18.2226	12.7531	17.4686	17.5422	12.4919	18.3292	22.0138
Potri.002G240200	-0.263402			-1.36228	0.000699312	0.173133	-0.632093	0.0476498	0.582075	-0.0607325	0.845307	0.991483	-0.553818	0.177935	0.673425	0.0112843	0.982473	0.996191	-0.558575	0.198476	0.502485	AT3G25500.1	formin homology 1	Q9SE97	Formin-like protein 1 OS=Arabidopsis thaliana GN=FH1 PE=1 SV=1	9.15824	3.48729	3.30422	3.69979	2.38904	2.32066	2.04364	1.7775	2.03455	2.08425	1.56187	1.24269	1.00766	0.962729	1.05528	1.55257	1.44001	0.764487
Potri.002G240800	0.0835788			0.204515	0.759917	0.963174	0.178073	0.661962	0.977041	0.505492	0.221801	0.849838	0.34006	0.416146	0.8458	1.04948	0.0193009	0.145568	0.99165	0.00428426	0.045561	AT5G48840.1	pantoate-beta-alanine ligase	O24035	Pantoate--beta-alanine ligase OS=Lotus japonicus GN=PANC PE=1 SV=3	1.52799	1.63921	1.89191	2.11254	2.78502	2.02298	2.65697	4.24636	3.40964	4.01921	5.37767	4.88227	3.3571	5.272	8.67414	4.29921	6.81579	9.17616
Potri.002G241800	-0.381788			0.199121	0.613296	0.930844	0.0173316	0.931682	0.996078	-0.157951	0.389434	0.919014	-0.00631454	0.970959	0.996557	-0.55059	0.00143565	0.0253689	-0.71387	4.48379e-05	0.0015067	AT2G32700.6	LEUNIG-like protein	Q9FUY2	Transcriptional corepressor LEUNIG OS=Arabidopsis thaliana GN=LUG PE=1 SV=2	13.2402	12.0111	18.9826	19.1755	17.2489	21.1487	40.7876	37.9956	35.3167	31.6578	31.5481	31.7371	41.67	27.8398	29.8279	52.0861	32.2419	28.812
Potri.002G241900	-0.453129			-0.298452	0.146469	0.735111	-0.196537	0.0735902	0.658955	-0.140204	0.461211	0.935923	-0.273348	0.0964177	0.559984	-0.956032	4.02069e-06	0.000263179	-0.487321	0.0420073	0.208336	AT3G24800.1	proteolysis 1	Q8LBL5	E3 ubiquitin-protein ligase PRT1 OS=Arabidopsis thaliana GN=PRT1 PE=2 SV=2	35.7018	27.1702	29.6296	38.2819	32.9692	33.1919	41.0967	41.6293	34.1658	47.9435	42.6849	36.9426	71.6091	37.3046	37.6216	58.116	45.7056	40.7147
Potri.002G242500	0.0615073			-0.406764	0.365717	0.857654	-0.361146	0.173238	0.819159	-0.346442	0.13529	0.756938	-0.521552	0.0669297	0.486843	1.64669	3.06649e-05	0.00139718	1.92686	5.35061e-07	3.99102e-05	AT2G32720.1	cytochrome B5 isoform B	P49098	Cytochrome b5 OS=Nicotiana tabacum PE=2 SV=1	87.1996	81.715	36.9106	44.2897	36.499	31.6138	48.2803	44.1939	33.4236	52.211	44.6658	28.2996	10.1137	35.9162	29.0841	7.52539	31.8059	29.6792
Potri.002G243900	0.281221			0.305259	0.507236	0.901902	0.612509	0.0174073	0.392367	1.0285	0.000659311	0.0541993	0.472309	0.203393	0.700062	0.374365	0.215935	0.564918	0.205854	0.587793	0.826709	AT3G07130.1	purple acid phosphatase 15	Q9SFU3	Purple acid phosphatase 15 OS=Arabidopsis thaliana GN=PAP15 PE=1 SV=1	4.18222	5.65922	4.01291	2.10261	3.27027	3.08119	2.23272	3.44841	5.3516	2.09635	1.96686	3.86368	3.48952	3.97431	5.23009	3.12586	2.63005	3.4443
Potri.002G245400	0.474434			-0.040454	0.877047	0.980668	0.308574	0.0967038	0.71147	0.329242	0.103251	0.705397	0.0852447	0.639551	0.928909	0.530801	0.0224581	0.160721	0.6456	0.000581804	0.0105417	AT3G25070.2	RPM1 interacting protein 4	Q8GYN5	RPM1-interacting protein 4 OS=Arabidopsis thaliana GN=RIN4 PE=1 SV=1	29.4551	28.6452	25.7863	20.0707	24.8348	24.3307	17.786	18.7109	24.7903	20.0258	20.569	22.1687	20.8247	28.2691	32.5223	17.7721	27.3587	30.3787
Potri.002G247100	0.400283			-0.362662	0.321691	0.842777	-0.0190804	0.90299	0.9944	0.201497	0.411892	0.924371	0.183299	0.505887	0.884139	0.724659	0.000557843	0.0128981	0.788544	0.00162294	0.0228629	AT3G07270.1	GTP cyclohydrolase I	Q94465	GTP cyclohydrolase 1 OS=Dictyostelium discoideum GN=gchA PE=1 SV=2	26.1232	20.9986	17.3279	22.5939	21.9503	22.2432	15.2141	18.6617	16.5338	19.15	24.0799	19.566	13.3255	22.3578	22.0533	14.537	27.7579	26.8697
Potri.002G250900	-0.218868			0.343505	0.426363	0.879728	-0.308376	0.189521	0.83232	-0.596058	0.011105	0.298431	-0.374203	0.205571	0.702033	-0.661201	0.0492474	0.255838	-1.00197	0.00463859	0.0482723					69.1963	84.6702	83.4504	65.765	45.5228	59.4287	126.412	99.8797	72.1624	112.504	112.324	61.7703	130.203	108.678	58.1704	143.957	93.7293	59.7447
Potri.002G251200	0.357823			0.0673666	0.899003	0.984386	0.460327	0.132021	0.770667	0.603797	0.00698535	0.234111	0.171388	0.384747	0.827631	0.614553	0.0159894	0.128341	0.728029	0.000418834	0.00827771	AT5G48480.1	Lactoylglutathione lyase / glyoxalase I family protein	Q9LV66	Uncharacterized protein At5g48480 OS=Arabidopsis thaliana GN=At5g48480 PE=1 SV=1	477.477	521.116	422.085	212.625	275.526	302.252	286.82	354.151	488.253	384.099	375.206	492.734	349.169	449.561	634.416	303.425	437.609	627.507
Potri.002G256000	-0.101076			0.563375	0.166545	0.749251	-0.0815798	0.769876	0.984998	-0.21186	0.528404	0.948196	0.276325	0.522755	0.890059	-0.464956	0.243269	0.595287	-1.01065	0.00304144	0.0363058	AT1G08390.1	recQ-mediated instability-like protein	Q9SK66	NADH dehydrogenase [ubiquinone] 1 alpha subcomplex subunit 9, mitochondrial OS=Arabidopsis thaliana GN=At2g20360 PE=2 SV=2	4.57004	6.70308	5.863	6.25026	5.90618	5.81078	6.25577	5.8161	5.2047	4.25915	5.29751	5.03348	8.32705	6.30861	5.8585	7.84674	3.52925	3.39354
Potri.002G257900	0.125			-0.522292	0.100876	0.689677	0.548065	0.146596	0.786116	-0.188611	0.53818	0.95102	-0.0869909	0.882533	0.983005	2.30153	0.0003916	0.00982678	1.50547	0.00315928	0.0371576	AT5G44030.1	cellulose synthase A4	Q84JA6	Cellulose synthase A catalytic subunit 4 [UDP-forming] OS=Arabidopsis thaliana GN=CESA4 PE=1 SV=1	86.6128	67.2048	46.217	26.9942	29.113	48.2849	69.2381	67.7033	55.5616	33.7015	37.7882	25.9563	3.65981	24.9045	11.7188	3.50091	13.2808	7.32608
Potri.002G260000	-0.452792			3.9384	0.0163753	0.496547	-0.0700627	0.952958	0.99836	-1.38472	0.034625	0.492527	-0.747745	0.246082	0.738645	-2.76644	2.60353e-10	8.89681e-08	-2.59207	4.64802e-07	3.58047e-05	AT1G75250.2	RAD-like 6		NA	0.666803	7.19951	12.3159	6.51439	2.51593	9.62435	188.672	101.13	52.5913	131.239	110.93	45.7533	348.365	71.1139	32.8838	293.002	62.8445	44.8413
Potri.002G260100	0.170719			0.427787	0.257039	0.809122	0.436701	0.114998	0.743907	0.135039	0.500981	0.943536	0.314088	0.146119	0.638304	0.467038	0.0834188	0.344257	0.890865	0.0018977	0.0257573	AT2G16250.1	Leucine-rich repeat protein kinase family protein	C0LGK4	Probable LRR receptor-like serine/threonine-protein kinase At2g16250 OS=Arabidopsis thaliana GN=At2g16250 PE=1 SV=1	48.2508	54.2677	74.9353	48.1848	52.1301	76.5667	93.4977	83.0174	115.091	65.8206	67.3449	97.0266	67.1326	79.655	108.386	47.8562	79.3111	89.0793
Potri.002G260300	-0.179946			0.306749	0.473597	0.893341	-0.6228	0.000505118	0.0551937	-0.368152	0.256081	0.867139	-0.511637	0.0557535	0.455238	-0.444527	0.173511	0.505817	-0.151708	0.550262	0.805279	AT5G42760.1	Leucine carboxyl methyltransferase	A1T3J8	Putative S-adenosyl-L-methionine-dependent methyltransferase Mvan_0910 OS=Mycobacterium vanbaalenii (strain DSM 7251 / PYR-1) GN=Mvan_0910 PE=3 SV=1	28.2299	36.5674	28.863	40.6248	29.6615	22.7534	44.8349	47.2265	26.021	55.8891	46.1462	32.4845	44.5507	39.4661	26.7963	41.3614	43.2466	36.6123
Potri.002G263300	-0.190488			-0.290189	0.524503	0.906241	-0.157449	0.564766	0.964869	-0.408121	0.190672	0.827203	0.371284	0.301729	0.780358	-1.12757	0.000334549	0.00879696	-1.16862	0.00110674	0.0172164	AT2G30942.1	transmembrane protein%2C putative (DUF3317)		NA	10.9354	10.2318	6.06497	9.67391	8.57361	8.58488	8.3149	6.91749	5.65371	6.85668	11.387	6.35335	14.753	7.71289	5.86769	16.8932	6.9611	8.83394
Potri.002G263800	-0.568806			-0.530032	0.177125	0.761076	-0.586678	0.0699462	0.654305	-0.456833	0.12538	0.745231	-0.572302	0.0829732	0.527011	-0.767258	0.0422826	0.234101	-0.878779	0.000230276	0.00517189	AT1G75130.1	cytochrome P450%2C family 721%2C subfamily A%2C polypeptide 1	O48786	Cytochrome P450 734A1 OS=Arabidopsis thaliana GN=CYP734A1 PE=2 SV=1	4.04304	2.18795	3.52617	3.64426	2.38355	2.44051	4.83225	4.0371	3.08391	4.70643	3.78488	2.46917	5.71789	3.09007	3.73809	7.00726	4.10986	3.63063
Potri.003G005800	-0.309163			-0.426535	0.164044	0.748111	-0.150674	0.426972	0.940384	-0.0946455	0.702486	0.976051	-0.187403	0.3876	0.828577	-0.972281	0.00371387	0.0490615	-0.928287	0.0145394	0.105347	AT1G57770.1	FAD/NAD(P)-binding oxidoreductase family protein	Q2VEX9	Prolycopene isomerase, chloroplastic OS=Daucus carota GN=CRTISO PE=2 SV=1	43.7684	30.9233	32.0131	39.9835	35.7885	35.5841	35.8531	43.385	26.6957	44.4226	44.9136	33.3367	30.0012	16.8297	14.1237	42.724	26.0238	21.6378
Potri.003G007700	0.504258			0.97423	0.0181617	0.507679	0.647405	0.0642554	0.638834	0.168662	0.527789	0.948196	-0.110102	0.74865	0.95588	1.20127	0.00229314	0.0357862	0.747475	0.0135135	0.10006	AT1G61580.1	R-protein L3 B	P22738	60S ribosomal protein L3-2 OS=Arabidopsis thaliana GN=ARP2 PE=2 SV=4	6.39433	14.3475	9.21912	5.07983	8.96593	6.86973	4.88386	5.79318	5.17209	5.91389	5.72482	5.23037	2.63839	7.1693	5.19321	3.83245	5.3433	6.82981
Potri.003G009000	0.162133			-0.188239	0.579445	0.923381	-0.747496	0.0818303	0.681402	-0.116898	0.740362	0.978568	-0.970344	0.00460689	0.135927	2.04169	0.00177395	0.0297627	0.957976	0.13817	0.41313	AT1G80160.1	Lactoylglutathione lyase / glyoxalase I family protein		NA	122.816	127.061	70.2453	70.4811	51.0941	31.9138	14.454	8.94367	16.1804	19.0559	7.52937	11.8982	3.63071	22.5108	7.67046	3.76227	10.247	5.98252
Potri.003G009300	-0.351631			0.628802	0.0524847	0.61579	-0.432014	0.0342167	0.511704	-0.139929	0.338674	0.907002	-0.0328112	0.870776	0.979891	-0.366336	0.116045	0.412253	-0.620512	0.00257757	0.0324086	AT5G49940.1	NIFU-like protein 2	Q93W20	NifU-like protein 2, chloroplastic OS=Arabidopsis thaliana GN=NIFU2 PE=1 SV=1	15.1543	20.2802	26.1558	27.5749	18.9834	21.4287	27.978	25.2412	25.2621	27.8909	29.2382	25.6143	30.4933	24.5764	23.3807	37.9453	27.1608	24.3576
Potri.003G012300	0.103827			-0.316187	0.420378	0.877825	0.131401	0.613541	0.96893	0.397162	0.0631886	0.614113	0.315467	0.0561333	0.455404	0.506764	0.0474227	0.25042	1.01552	3.53214e-06	0.000188278	AT1G80530.1	Major facilitator superfamily protein		NA	26.0333	19.6389	20.6942	16.3517	15.5977	19.7183	27.1857	32.1155	37.976	29.5533	33.5951	40.1785	26.6884	31.7903	45.1499	20.4206	36.8504	50.4046
Potri.003G012800	0.161932			0.974199	0.0166243	0.496547	1.3799	0.000643158	0.0636699	1.45048	1.21381e-06	0.000518167	0.933487	0.0258658	0.331836	1.07898	0.00985477	0.094894	1.19209	0.016591	0.114302	AT2G25470.3	receptor like protein 21	Q9FL28	LRR receptor-like serine/threonine-protein kinase FLS2 OS=Arabidopsis thaliana GN=FLS2 PE=1 SV=1	1.54288	2.26934	3.96434	1.02044	2.16393	3.05558	3.12449	5.92046	10.2161	4.01773	4.39252	11.0444	3.35399	5.16002	9.20564	3.65441	6.20047	7.53039
Potri.003G013200	0.185501		ptc-miR159a(4.5)	1.36096	0.000186447	0.0944922	1.10307	0.00618341	0.242777	1.18342	0.000157727	0.0189998	1.25925	0.00120328	0.0589817	1.00901	0.00568927	0.0657049	1.18419	0.0175853	0.118913	AT2G25470.3	receptor like protein 21	C0LGQ5	LRR receptor-like serine/threonine-protein kinase GSO1 OS=Arabidopsis thaliana GN=GSO1 PE=2 SV=1	1.54712	3.14635	4.97223	1.65001	2.99677	3.96628	5.02623	8.5094	13.2333	4.59375	6.61488	15.4886	4.99538	8.08913	12.2786	4.99083	8.13344	11.0194
Potri.003G013700	0.180738			0.708411	0.0735334	0.655159	1.41672	0.000221775	0.0333599	1.60202	1.47377e-07	0.00012366	1.30995	0.00163835	0.0738849	1.10248	0.000935237	0.0185276	1.27403	0.0148453	0.106741	AT5G49290.2	receptor like protein 56	C0LGQ5	LRR receptor-like serine/threonine-protein kinase GSO1 OS=Arabidopsis thaliana GN=GSO1 PE=2 SV=1	1.81632	2.28932	3.48329	1.30069	2.80373	4.06894	3.58731	7.43799	13.0886	3.90527	5.56487	13.9065	4.4539	7.55308	11.7914	4.1748	7.4273	9.32285
Potri.003G018500	-0.245861		ptc-miR159a(4.5)	-0.273915	0.384496	0.862568	0.0309913	0.898821	0.994093	0.561242	0.102423	0.703519	0.145076	0.631721	0.926395	-0.00550816	0.984152	0.996292	0.76202	0.00289068	0.0350783	AT1G22930.1	T-complex protein 11	Q9NUJ3	T-complex protein 11-like protein 1 OS=Homo sapiens GN=TCP11L1 PE=1 SV=1	11.238	8.10693	10.4771	10.7802	10.5483	11.2374	16.0598	18.9439	26.6888	20.5512	16.106	29.5462	21.0913	17.3958	25.1856	14.6289	21.6945	29.4048
Potri.003G018900	0.123648			-0.0263267	0.953564	0.992661	0.62835	0.00359207	0.179333	0.478784	0.0788907	0.647863	0.3859	0.164171	0.662111	0.772496	0.0144931	0.121099	0.950475	0.00802683	0.0703951	AT1G71220.2	EMS-MUTAGENIZED BRI1 SUPPRESSOR 1	Q0WL80	UDP-glucose:glycoprotein glucosyltransferase OS=Arabidopsis thaliana GN=UGGT PE=1 SV=1	20.2057	15.2001	25.5377	16.9298	23.5786	28.2156	22.5854	23.6322	36.4947	19.8578	19.3499	32.7772	16.3701	23.8839	32.8356	15.7049	25.2796	28.4056
Potri.003G019800	-0.10032			-1.69534	0.00375391	0.342627	-0.501273	0.185289	0.830857	0.204683	0.86677	NA	0.437993	0.825797	NA	-0.398428	0.833518	NA	-1.01011	0.452336	NA	AT3G06470.1	GNS1/SUR4 membrane protein family	Q86JM5	Putative elongation of fatty acids protein DDB_G0272012 OS=Dictyostelium discoideum GN=DDB_G0272012 PE=3 SV=1	21.5402	7.98534	4.05687	5.63013	4.06417	3.77047	0.297177	0.199741	0.452013	0.11122	0.318921	0	0.219016	0.174448	0.16345	0.325866	0.104227	0.206378
Potri.003G020800	0.0467708			-0.0520446	0.889914	0.982458	0.307527	0.223377	0.859413	-0.00917459	0.969302	0.998079	0.833513	0.000854581	0.0476018	-0.0841662	0.736474	0.919073	-0.0511476	0.832929	0.944909	AT1G33270.1	Acyl transferase/acyl hydrolase/lysophospholipase superfamily protein	Q8BJ56	Patatin-like phospholipase domain-containing protein 2 OS=Mus musculus GN=Pnpla2 PE=1 SV=1	5.51735	5.48742	4.57318	4.72552	5.2502	6.31083	6.56119	6.28518	6.54752	4.81655	8.66427	8.5922	8.23708	7.55203	8.14071	8.37665	7.72314	8.21754
Potri.003G021000	-0.342385			0.402395	0.481401	0.895136	0.271343	0.356754	0.922042	0.0603124	0.777982	0.982905	0.193787	0.283639	0.769263	-0.574812	0.0127253	0.111004	-0.883054	5.6523e-06	0.000277817	AT5G23570.4	XS domain-containing protein / XS zinc finger domain-containing protein-like protein	Q9LDX1	Protein SUPPRESSOR OF GENE SILENCING 3 OS=Arabidopsis thaliana GN=SGS3 PE=1 SV=1	4.10438	3.30672	8.37218	10.2877	11.639	12.9743	14.6639	18.2045	13.2295	14.463	17.6269	15.5901	14.0929	10.1175	8.94374	21.1872	11.6391	9.88761
Potri.003G023000	-0.104017			-0.261816	0.398675	0.868892	0.0944438	0.657821	0.977041	0.427832	0.0584441	0.60077	0.0364707	0.89714	0.985182	0.480317	0.0411231	0.230593	0.672983	0.00285385	0.0347595	AT4G33430.1	BRI1-associated receptor kinase	Q94F62	BRASSINOSTEROID INSENSITIVE 1-associated receptor kinase 1 OS=Arabidopsis thaliana GN=BAK1 PE=1 SV=2	19.1712	13.3852	18.5811	15.6431	13.9648	19.0091	21.0174	23.4736	31.2462	24.5108	21.3558	29.1128	23.2076	28.482	37.1879	20.4282	30.3064	35.9069
Potri.003G023300	-0.395878		ptc-miR1444a(5)	-0.734925	0.0016464	0.244475	-0.247135	0.147019	0.786471	-0.0117063	0.948178	0.995546	0.0732391	0.653649	0.932651	-0.162102	0.344902	0.691033	0.0271631	0.879217	0.962108	AT5G64550.1	loricrin-like protein	Q9SZ67	Probable WRKY transcription factor 19 OS=Arabidopsis thaliana GN=WRKY19 PE=2 SV=1	38.2626	19.9605	25.6781	32.4874	24.8875	29.141	36.0479	35.7074	35.4712	35.3124	36.0194	38.5788	43.2578	36.8268	41.606	40.3647	40.732	45.7008
Potri.003G027200	0.169103			1.09845	0.00425511	0.355553	0.895966	0.0203814	0.417222	1.26527	1.73923e-05	0.00400844	1.13756	0.00173696	0.0758071	0.944342	0.0261657	0.177263	1.18306	0.0218932	0.137328	AT1G07390.1	receptor like protein 1	C0LGQ5	LRR receptor-like serine/threonine-protein kinase GSO1 OS=Arabidopsis thaliana GN=GSO1 PE=2 SV=1	2.45493	3.97931	6.89026	2.34169	3.27117	5.31227	5.91273	10.4037	16.6266	6.20943	8.53528	18.9241	6.46327	10.3057	14.9486	6.08142	10.0713	13.8393
Potri.003G027600	0.271883			0.889863	0.0834628	0.66853	1.1823	0.0110942	0.323266	1.98335	4.59983e-07	0.000248728	1.57255	0.00123955	0.0602842	1.70719	6.82475e-06	0.000404881	1.79703	0.000422847	0.00833202	AT2G25470.3	receptor like protein 21	Q9FIZ3	LRR receptor-like serine/threonine-protein kinase GSO2 OS=Arabidopsis thaliana GN=GSO2 PE=2 SV=2	1.18683	1.63245	2.83928	0.898414	1.48855	2.51849	1.53219	3.9258	7.35953	1.89829	2.64648	8.70155	2.05523	5.1255	8.3687	1.94817	4.86908	6.5962
Potri.003G028200	0.201095			1.19756	0.00122556	0.214432	1.36796	6.39791e-05	0.0136642	1.25574	5.72912e-05	0.00961425	1.48819	0.000162296	0.0151863	1.26686	0.00014954	0.00478103	1.48725	0.00306691	0.0364776	AT1G07390.4	receptor like protein 1	C0LGQ5	LRR receptor-like serine/threonine-protein kinase GSO1 OS=Arabidopsis thaliana GN=GSO1 PE=2 SV=1	3.99496	7.30533	11.4335	3.64988	7.22004	11.3152	11.4779	18.7059	33.0642	9.44545	15.0699	38.1836	10.4095	19.8429	30.9688	9.73177	20.9438	25.2794
Potri.003G028700	0.203408			1.34286	0.000616175	0.173133	1.53176	0.000135109	0.0244515	1.56557	5.30282e-06	0.00155462	1.45056	0.000844055	0.0474639	1.41753	0.000297647	0.0081658	1.55647	0.00245868	0.0312918	AT1G07390.1	receptor like protein 1	Q9FIZ3	LRR receptor-like serine/threonine-protein kinase GSO2 OS=Arabidopsis thaliana GN=GSO2 PE=2 SV=2	1.78221	3.3574	6.04388	1.6822	3.3935	6.15601	5.46761	10.496	19.8575	5.45068	7.24137	22.7119	5.48105	10.8277	18.8624	5.34735	11.4575	15.3198
Potri.003G029400	0.142243			1.22076	0.000213791	0.0996823	1.15059	0.00313754	0.170418	1.34094	2.71348e-06	0.000880362	1.29154	0.00019536	0.0170525	0.791438	0.0180604	0.139379	0.969076	0.148142	0.429341	AT2G25470.3	receptor like protein 21	Q9FIZ3	LRR receptor-like serine/threonine-protein kinase GSO2 OS=Arabidopsis thaliana GN=GSO2 PE=2 SV=2	2.99943	5.6511	8.35972	3.34095	5.10862	9.47299	11.1462	21.0333	32.8561	11.0509	16.9612	37.407	14.3063	19.1109	31.0891	14.124	19.4001	27.5473
Potri.003G030900	0.36683			-0.320934	0.30623	0.836498	0.142926	0.581508	0.964869	0.354316	0.134188	0.754805	-0.0633068	0.808982	0.96964	0.514587	0.00764798	0.0799084	0.710604	5.49161e-05	0.00176435	AT1G80460.1	Actin-like ATPase superfamily protein	Q54VT8	Probable glycerol kinase OS=Dictyostelium discoideum GN=gk PE=3 SV=1	51.0653	41.3826	36.5675	30.9883	34.5857	33.0717	16.3027	16.3325	23.7651	23.2287	17.7614	26.8832	19.3489	25.7536	30.3717	16.4577	24.2369	30.6618
Potri.003G032200	0.294534			-0.489132	0.132637	0.721878	-0.267423	0.386662	0.931417	0.0661304	0.826389	0.988387	-0.220401	0.352425	0.813701	1.11093	0.00102575	0.0198297	0.898935	0.00141636	0.0208342	AT3G15820.1	phosphatidic acid phosphatase-related / PAP2-like protein		NA	68.8261	51.809	40.5552	48.66	43.4209	36.7386	9.71134	10.7507	9.77127	11.0459	9.62156	9.3754	4.29128	9.68293	9.61819	4.66415	9.03899	9.45535
Potri.003G036700	0.616523			1.32756	0.0278421	0.547245	1.14764	0.0241285	0.452706	1.92861	0.000135854	0.0175837	1.43771	0.00142121	0.0667028	1.25683	0.012143	0.108433	1.30894	0.00279416	0.0341622					3.26195	6.88533	9.7256	5.09311	10.2892	12.1803	3.27669	7.54371	15.9313	3.94947	7.27442	14.3608	4.40082	7.56169	13.8167	4.12565	7.13515	9.82032
Potri.003G038200	-0.363143			-0.158546	0.928017	NA	1.33921	0.284514	NA	0.248877	0.590269	0.961702	0.816622	0.0739413	0.5068	-1.80523	5.0936e-05	0.00208665	-1.6709	7.31875e-05	0.00220609	AT3G13730.1	cytochrome P450%2C family 90%2C subfamily D%2C polypeptide 1	Q94IA6	3-epi-6-deoxocathasterone 23-monooxygenase OS=Arabidopsis thaliana GN=CYP90D1 PE=2 SV=1	0.108934	0.180622	0	0.127628	0.284009	0.331348	1.20406	1.65851	1.23736	1.11075	2.08958	1.82619	3.82639	1.21306	1.02977	5.15203	1.25081	1.75573
Potri.003G038500	0.319297			0.349285	0.200586	0.778129	0.860367	0.00672311	0.252826	1.16393	0.000462818	0.0428203	1.0042	0.155459	0.651497	1.57498	9.53335e-05	0.00335138	0.812892	0.137384	0.412043	AT3G13750.1	beta galactosidase 1	Q9SCW1	Beta-galactosidase 1 OS=Arabidopsis thaliana GN=BGAL1 PE=1 SV=1	48.1833	56.6576	63.3991	26.823	45.4628	50.2066	5.00193	7.43705	13.6568	5.34089	4.37444	17.1867	1.18462	3.47392	3.78213	1.87875	2.31967	3.49434
Potri.003G039100	-0.123862			-0.438428	0.125113	0.715889	-0.192556	0.418937	0.936383	-0.0067131	0.983138	0.999524	-0.488008	0.138536	0.627328	1.14061	0.000460521	0.0111937	1.2159	0.00497529	0.0505492	AT5G56890.1	Protein kinase superfamily protein	Q8RWW0	Receptor-like serine/threonine-protein kinase ALE2 OS=Arabidopsis thaliana GN=ALE2 PE=1 SV=1	15.9105	11.1758	11.6848	9.0704	7.86801	7.82812	8.21876	7.24369	8.68808	8.48039	4.4214	7.68031	2.76414	4.94676	7.43072	2.45913	5.35662	5.3517
Potri.003G040800	0.061189			0.244765	0.412774	0.875117	0.250013	0.126647	0.762613	0.084604	0.616898	0.966849	-0.0207021	0.914329	0.987412	-0.615858	0.00919855	0.090341	-0.71747	0.000301193	0.00633436	AT1G17650.1	glyoxylate reductase 2	Q5ZLS7	Putative oxidoreductase GLYR1 OS=Gallus gallus GN=GLYR1 PE=2 SV=1	26.2865	30.3978	29.6272	29.148	36.971	31.7282	24.8915	29.0904	24.399	26.7161	28.2263	24.6141	27.4394	18.4373	17.7725	30.1561	18.9397	15.7836
Potri.003G043300	0.219361			0.00337718	0.992784	0.998768	0.376446	0.00243333	0.14756	0.405047	0.0415789	0.531879	0.327452	0.122085	0.60241	0.691038	0.00404813	0.0519588	0.680436	0.0113335	0.0884686	AT1G17500.2	ATPase E1-E2 type family protein / haloacid dehalogenase-like hydrolase family protein	Q9LNQ4	Putative phospholipid-transporting ATPase 4 OS=Arabidopsis thaliana GN=ALA4 PE=1 SV=2	13.4876	11.1342	16.293	11.2464	14.5976	14.3256	10.9272	12.474	15.7078	9.70418	9.97473	14.4733	8.99937	12.6369	16.8365	8.34266	11.8667	13.4591
Potri.003G043700	0.41339			-0.497706	0.209604	0.785162	0.0201319	0.919069	0.9944	0.318412	0.115509	0.729322	0.229059	0.173195	0.669078	0.595354	0.00269191	0.0396338	0.542677	0.000242915	0.00537329	AT3G13920.1	eukaryotic translation initiation factor 4A1	P41381	Eukaryotic initiation factor 4A-8 OS=Nicotiana tabacum PE=2 SV=1	206.092	166.337	104.714	95.8194	106.343	85.962	52.7482	58.8194	70.2033	60.2133	73.9612	67.7219	59.0064	84.2335	96.6648	58.5966	79.3193	96.841
Potri.003G045200	0.413713			0.0320666	0.901148	0.984468	-0.346745	0.142269	0.779234	0.209176	0.332759	0.90455	0.213718	0.302462	0.780886	0.747454	0.000739899	0.0157879	0.788797	0.00094291	0.0152492	AT1G51760.1	peptidase M20/M25/M40 family protein	O04373	IAA-amino acid hydrolase ILR1-like 4 OS=Arabidopsis thaliana GN=ILL4 PE=1 SV=2	23.8413	26.1397	19.6854	25.2019	21.1189	18.0441	15.8718	16.478	19.3912	17.1758	19.4311	20.5613	13.8013	24.2497	22.823	13.9549	25.2973	25.6774
Potri.003G046200	0.244857			-0.155233	0.608751	0.929723	0.0237156	0.935484	0.996078	-0.461057	0.119663	0.7354	-0.959009	0.0031659	0.109718	0.749088	0.0188766	0.143533	-0.0833182	0.858356	0.954111	AT4G19410.1	Pectinacetylesterase family protein	Q8R116	Protein notum homolog OS=Mus musculus GN=Notum PE=2 SV=2	198.762	197.062	137.049	124.299	143.399	108.037	22.5883	12.5329	19.0415	24.8025	11.7401	13.8035	6.45035	12.3995	9.89825	9.02843	9.11682	5.61097
Potri.003G046600	-0.0940986			0.610447	0.0332922	0.559172	0.277312	0.0637489	0.637902	0.125773	0.369612	0.914429	0.621768	4.37024e-05	0.00612174	-0.470022	0.0341777	0.207198	-0.291686	0.125101	0.393222	AT2G02410.1	yacP-like NYN domain protein		NA	11.3913	15.9958	18.4842	18.428	22.6845	21.5794	24.7033	29.3452	25.0983	18.3466	29.4973	27.1618	27.7595	21.1248	19.4366	25.7782	21.9001	17.7776
Potri.003G047700	0.14565			0.0560085	0.90818	0.985776	-0.522035	0.0370779	0.529537	-0.704904	0.0539704	0.583672	-0.618813	0.0817644	0.524556	-0.83456	0.0848436	0.347335	-1.16883	0.00437627	0.046329	AT4G29340.1	profilin 4	Q9M7N0	Profilin-3 OS=Hevea brasiliensis PE=1 SV=1	24.2605	30.3269	15.2194	15.0706	10.5338	10.3373	9.5421	7.1238	5.03303	9.13064	8.12885	3.75894	8.38867	6.54359	3.00045	10.934	6.40308	3.59686
Potri.003G048100	-0.326782			0.151527	0.66496	0.941448	-0.482347	0.0384936	0.538143	-0.450946	0.0323832	0.476121	0.0242447	0.931877	0.99044	-0.629284	0.0117652	0.106088	-0.636965	0.000832311	0.0138897	AT3G16500.1	phytochrome-associated protein 1	Q8LAL2	Auxin-responsive protein IAA26 OS=Arabidopsis thaliana GN=IAA26 PE=1 SV=2	6.19889	7.252	6.17501	6.67074	4.80102	4.69976	10.8651	8.27444	7.67769	7.94332	9.48487	6.72912	13.084	9.98522	7.16596	10.5357	7.43334	6.21793
Potri.003G050900	0.287992			-0.90234	0.0819719	0.666787	-0.320094	0.495371	0.954787	0.626317	0.0398996	0.523793	0.111289	0.755878	0.957921	0.922774	0.0227982	0.162255	1.12238	0.00126767	0.0191385	AT3G16240.1	delta tonoplast integral protein	Q41951	Aquaporin TIP2-1 OS=Arabidopsis thaliana GN=TIP2-1 PE=1 SV=2	288.67	191.028	90.3574	105.979	106.678	60.8569	5.5335	8.8641	8.15233	7.55332	6.67421	9.62272	5.17613	11.4539	8.63224	3.87085	9.00996	8.25573
Potri.003G051300	-0.253255			-0.504417	0.0242211	0.53169	-0.551983	0.000199577	0.0314278	-0.174942	0.403575	0.923297	-0.303899	0.237477	0.733204	-0.748792	0.0101696	0.0969283	-0.902207	0.00110033	0.0171731	AT4G29080.1	phytochrome-associated protein 2	Q9ZSY8	Auxin-responsive protein IAA27 OS=Arabidopsis thaliana GN=IAA27 PE=1 SV=1	29.8287	22.5788	17.0662	19.8765	14.4976	12.4064	17.6114	18.2414	13.7343	14.7839	14.4069	9.58958	22.8096	16.5565	10.9025	21.3696	13.8002	9.51703
Potri.003G051900	0.081313			0.944196	0.00238839	0.285142	0.130832	0.55488	0.963492	0.0112073	0.955188	0.995899	0.343312	0.151666	0.646136	-0.106738	0.756143	0.926371	-0.18229	0.381341	0.687486	AT3G16175.1	Thioesterase superfamily protein		NA	4.05634	7.6646	7.49553	7.6636	8.03647	8.55783	10.0625	10.5754	9.8299	8.51452	11.5232	10.2194	10.1592	10.8366	8.22831	10.277	9.12471	9.15521
Potri.003G057000	0.465901			-0.287365	0.499351	0.900968	-0.0619375	0.842656	0.988051	0.542715	0.01234	0.312131	0.503792	0.210367	0.708016	1.5809	1.59947e-06	0.000121461	1.22317	8.67845e-05	0.00250695	AT5G67150.1	HXXXD-type acyl-transferase family protein	Q9SND9	Uncharacterized acetyltransferase At3g50280 OS=Arabidopsis thaliana GN=At3g50280 PE=1 SV=1	35.9654	34.9128	18.8628	23.1344	27.0402	16.8679	8.33734	11.869	12.264	10.2576	16.1404	13.0349	6.01515	19.7386	17.347	7.83407	20.8299	17.9366
Potri.003G058500	-0.0581834			0.730887	0.00987579	0.443167	0.254244	0.195103	0.837016	0.0692841	0.7286	0.978123	0.189833	0.3367	0.803798	-0.482172	0.0428879	0.236046	-0.660469	7.40015e-05	0.002223	AT1G80380.2	P-loop containing nucleoside triphosphate hydrolases superfamily protein	Q944I4	D-glycerate 3-kinase, chloroplastic OS=Arabidopsis thaliana GN=GLYK PE=1 SV=2	45.9025	69.2896	79.6785	76.6358	92.1369	88.899	88.5109	112.454	78.9701	83.5218	105.666	85.5192	86.6645	66.7702	58.9823	102.351	67.1019	62.5504
Potri.003G059200	-0.0474783			-0.534513	0.106623	0.694861	-0.256847	0.297263	0.896071	-0.513707	0.0314764	0.471336	-0.797339	0.00805471	0.183361	1.78261	6.33738e-07	5.79771e-05	1.63246	7.41763e-07	5.31026e-05	AT1G52760.1	lysophospholipase 2	Q8R431	Monoglyceride lipase OS=Rattus norvegicus GN=Mgll PE=1 SV=1	39.652	30.709	20.3834	24.2927	19.8769	20.2942	22.0179	17.5665	13.7734	27.6435	17.2774	14.6103	4.18737	15.6467	13.6087	4.50337	16.971	12.4619
Potri.003G059900	0.338022			0.278983	0.620338	0.933149	-0.100718	0.827764	0.987727	0.837995	0.0823885	0.658851	0.00747284	0.990012	0.998866	1.42299	0.000947617	0.0187084	1.93869	0.000218848	0.00498749	AT1G52720.1	hypothetical protein		NA	5.56666	8.8538	2.78772	3.44117	4.36047	2.06783	1.82647	2.1551	3.90155	4.27641	2.18104	6.45293	2.1422	5.04374	6.82627	1.48961	5.41861	7.07502
Potri.003G060100	0.725817	Cu		0.601051	0.16043	0.745342	0.493902	0.0784011	0.67641	0.782862	0.000618631	0.0519074	0.916224	2.52391e-05	0.00393613	1.00176	3.55643e-07	3.50942e-05	1.12111	2.47167e-09	4.09536e-07	AT1G80230.1	Rubredoxin-like superfamily protein	Q9SSB8	Cytochrome c oxidase subunit 5b-2, mitochondrial OS=Arabidopsis thaliana GN=COX5B-2 PE=2 SV=1	35.1286	61.1595	36.9269	25.9269	38.5363	33.5933	15.4548	28.1508	25.4073	18.212	37.1531	31.7904	17.8191	36.4738	35.5241	17.1973	37.5337	41.5654
Potri.003G061800	-0.215163			0.235158	0.375024	0.860908	0.0849522	0.721438	0.981291	-0.864528	0.00186121	0.108498	-0.387551	0.236168	0.732142	-0.64757	0.0710194	0.315106	-1.05685	0.00828918	0.071835	AT1G15410.2	aspartate-glutamate racemase family		NA	8.6955	9.11424	11.3756	12.5341	13.7989	12.5704	21.4248	14.7969	9.55832	16.7313	16.1236	9.50869	18.4626	14.7818	9.06935	19.9773	13.0279	6.66777
Potri.003G063800	0.0920152			0.623258	0.0284185	0.5481	-0.150205	0.480182	0.951109	-0.202747	0.420271	0.926964	-0.069778	0.759186	0.958489	-0.512042	0.0314479	0.197448	-0.811472	0.000226696	0.00511919	AT1G72640.1	NAD(P)-binding Rossmann-fold superfamily protein		NA	12.2603	20.153	15.7331	20.2262	20.9119	15.3346	13.2076	13.0438	10.2764	14.4011	14.9607	12.5506	13.3105	10.3695	8.45924	16.4799	9.29617	10.3543
Potri.003G066400	0.211443			-0.434603	0.468773	0.892552	0.500058	0.298576	0.896536	-0.257262	0.78377	0.983197	-0.985574	0.340227	0.805968	1.29617	0.016114	0.128851	1.58144	0.000748692	0.012808	AT5G07990.1	Cytochrome P450 superfamily protein	P24465	Cytochrome P450 71A1 OS=Persea americana GN=CYP71A1 PE=1 SV=2	385.788	338.532	193.129	207.76	382.786	201.05	31.604	38.711	18.0564	81.781	65.023	17.6805	5.26301	18.405	7.87533	3.40376	14.3322	6.41639
Potri.003G067000	-0.291288			-0.893091	0.00192992	0.266026	-0.143393	0.271701	0.884603	0.0357149	0.775713	0.982905	-0.147446	0.330903	0.799919	-0.0670168	0.709757	0.908382	0.326207	0.0275192	0.160574	AT3G14067.1	Subtilase family protein	O65351	Subtilisin-like protease OS=Arabidopsis thaliana GN=ARA12 PE=1 SV=1	84.1405	43.7838	43.6982	43.564	36.3559	41.5382	44.0645	44.3704	45.3291	44.3882	41.1016	39.3003	43.7604	38.7173	46.1083	36.8159	45.0646	48.456
Potri.003G067400	0.242178			-0.311869	0.524078	0.906241	0.184564	0.441006	0.943455	-0.561296	0.0073386	0.242293	0.840014	0.00191006	0.0805082	-0.523433	0.00379547	0.0498485	-0.207184	0.524045	0.788596	ATCG00640.1	ribosomal protein L33	A4GYT2	50S ribosomal protein L33, chloroplastic OS=Populus trichocarpa GN=rpl33 PE=3 SV=1	118.848	101.445	79.696	118.367	136.056	130.268	67.1147	51.6128	41.1108	40.5039	88.1329	57.368	75.3712	56.9718	49.5247	85.2588	83.5159	72.4015
Potri.003G067600	0.248489			-0.153706	0.673713	0.94398	-0.461467	0.264491	0.88196	0.55715	0.0692024	0.629661	-0.0524474	0.871962	0.979891	1.14767	0.0040035	0.0516149	0.90004	0.0518154	0.236459	AT1G17420.1	lipoxygenase 3	O24371	Linoleate 13S-lipoxygenase 3-1, chloroplastic OS=Solanum tuberosum GN=LOX3.1 PE=1 SV=1	18.7021	18.3909	13.3356	21.2567	19.6431	10.862	5.52196	8.2142	7.93231	8.48801	8.35917	8.05188	4.68793	12.2949	8.69079	4.75718	9.24911	10.0243
Potri.003G068000	0.276171			0.577598	0.0195275	0.519776	0.292016	0.216877	0.854312	0.676684	0.0119028	0.30584	0.279459	0.229302	0.725177	1.45609	5.62794e-05	0.00224582	1.04413	0.00378605	0.0418563	AT1G19110.1	inter-alpha-trypsin inhibitor heavy chain-like protein	Q5TIE3	von Willebrand factor A domain-containing protein 5B1 OS=Homo sapiens GN=VWA5B1 PE=1 SV=2	8.02866	11.3707	12.0149	11.0382	13.7304	12.9483	12.1324	17.1877	20.6891	17.6968	18.2393	24.8538	5.81927	17.8841	14.431	8.29256	18.3104	17.8122
Potri.003G068900	0.351374			0.287699	0.429251	0.880824	-0.68789	0.169564	0.816022	0.693236	0.118984	0.734458	0.168285	0.801394	0.968637	3.15965	4.1574e-18	6.9004e-15	4.01304	2.38944e-19	6.29497e-16	AT1G72450.1	jasmonate-zim-domain protein 6	Q9C9E3	Protein TIFY 11B OS=Arabidopsis thaliana GN=TIFY11B PE=1 SV=1	30.8349	44.9323	23.4649	26.1061	22.6301	9.39865	9.62497	13.1262	16.9748	16.2384	14.9476	21.6301	3.73179	31.795	34.9233	2.04948	32.407	38.2071
Potri.003G069600	-0.352427			0.249909	0.731235	0.956997	-0.823755	0.0408623	0.548787	-0.644864	0.122351	0.739761	-0.955909	0.00427797	0.130646	1.01544	0.0421561	0.233846	0.183426	0.613262	0.840872	AT3G14130.3	Aldolase-type TIM barrel family protein	Q9LJH5	Peroxisomal (S)-2-hydroxy-acid oxidase GLO4 OS=Arabidopsis thaliana GN=GLO4 PE=2 SV=1	1.58946	1.90031	1.56754	3.67166	1.90439	2.15998	4.96067	1.80033	4.17745	5.64783	2.72034	3.11384	1.57789	3.59801	2.97153	3.0524	3.79054	3.01721
Potri.003G070500	0.0476518			1.21228	0.219963	0.793215	1.59014	0.107908	0.730004	1.21272	1.16151e-05	0.00285486	1.56561	1.32654e-09	9.40353e-07	0.362269	0.251713	0.60474	0.335477	0.271493	0.587502	AT1G54070.1	Dormancy/auxin associated family protein		NA	0.888166	0.670903	3.71934	0.707248	0.592421	3.57759	10.5641	20.2748	27.1804	6.1884	15.4773	21.3213	23.57	24.7828	36.4904	19.3311	20.2937	30.0057
Potri.003G071800	-0.106498			-1.10113	0.000919224	0.202889	-0.444529	0.00845306	0.283573	-0.347239	0.11251	0.721586	-0.295123	0.273841	0.761276	-0.0100847	0.971931	0.993523	0.0777107	0.763686	0.91732	AT3G14240.1	Subtilase family protein	O65351	Subtilisin-like protease OS=Arabidopsis thaliana GN=ARA12 PE=1 SV=1	43.3527	21.6079	16.5841	22.3922	17.2044	15.3914	8.70907	6.65055	6.87693	7.57688	6.57735	5.76584	5.6816	5.44582	6.03552	5.14881	6.00151	4.59155
Potri.003G072200	-0.0894807			0.181575	0.749878	0.96253	0.846182	0.141826	0.779234	0.499669	0.244416	0.862831	0.354324	0.408979	0.841852	-1.38358	0.000376546	0.00957307	-0.767222	0.0952696	0.337849	AT3G14260.1	LURP-one-like protein (DUF567)	Q9LUM1	Protein LURP-one-related 11 OS=Arabidopsis thaliana GN=At3g14260 PE=2 SV=1	2.90026	3.68906	2.07076	1.61638	3.38713	2.31073	2.57611	3.86777	3.53975	2.9779	4.03885	3.62868	7.61896	2.7181	3.26129	5.73214	3.04803	4.35378
Potri.003G072800	0.431746			0.371465	0.254441	0.80766	0.673815	0.0256824	0.463344	1.81717	2.85538e-06	0.000902336	1.16342	0.00690846	0.16958	2.04186	2.40771e-05	0.00113947	2.15102	9.40649e-06	0.000418605	AT3G14310.1	pectin methylesterase 3	P83948	Pectinesterase 3 OS=Citrus sinensis PE=1 SV=1	11.2025	15.4532	11.4576	3.97331	6.21729	6.35039	3.81684	9.11635	16.1763	6.10346	10.0457	17.412	6.47628	17.888	36.3465	5.71018	17.6749	32.0217
Potri.003G074900	0.447194			0.923678	0.00149403	0.240209	0.418864	0.0601849	0.625027	0.23783	0.247523	0.864055	0.156609	0.391143	0.830863	-0.163463	0.50851	0.805085	-0.310372	0.0951821	0.337675	AT4G20030.1	RNA-binding (RRM/RBD/RNP motifs) family protein		NA	9.98454	18.9383	17.5704	13.5358	19.2271	16.6636	12.4254	15.856	13.7636	15.3192	18.6684	15.6363	17.0297	17.1947	13.6699	18.2179	15.3942	13.9141
Potri.003G075900	-0.241209			-0.0848956	0.816497	0.969935	0.166944	0.581346	0.964869	-0.641077	0.00266122	0.133474	-0.0645239	0.784331	0.965219	-0.665569	0.0169561	0.134017	-0.411654	0.124445	0.392037	AT4G25200.1	mitochondrion-localized small heat shock protein 23.6	Q39818	Heat shock 22 kDa protein, mitochondrial OS=Glycine max GN=HSP23.9 PE=2 SV=1	7.23454	6.20338	7.23387	7.315	7.40571	8.75373	14.4682	9.61789	8.89695	10.9982	12.1151	8.89402	20.3274	13.2609	12.5817	16.3983	14.119	11.6888
Potri.003G077900	-0.298624			0.0332546	0.92497	0.988629	-0.242166	0.415648	0.935879	-0.218927	0.46925	0.936918	-0.325288	0.256439	0.746555	-1.03032	0.00372792	0.0492192	-1.13947	0.00233168	0.0299503	AT4G17350.1	auxin canalization protein (DUF828)		NA	4.04421	3.7177	4.69043	5.15302	3.86561	4.76414	4.35783	4.2949	3.41008	4.1711	3.58309	3.12795	5.21982	2.91006	2.28717	3.79743	2.15989	1.47167
Potri.003G079200	0.296333			-0.489316	0.19309	0.773291	0.268171	0.266633	0.88196	0.132445	0.570745	0.956909	0.0279113	0.916378	0.987644	0.860466	0.00234205	0.0360651	1.02552	0.000129729	0.00334414	AT4G16760.1	acyl-CoA oxidase 1	O65202	Peroxisomal acyl-coenzyme A oxidase 1 OS=Arabidopsis thaliana GN=ACX1 PE=1 SV=1	25.4387	18.9952	15.133	12.5309	17.3011	12.6342	11.101	9.56229	13.8318	13.4361	11.305	16.2083	10.1052	16.5483	20.7373	9.82128	17.5173	23.6635
Potri.003G079800	-0.429291			-0.335415	0.462383	0.889399	-0.215216	0.531805	0.958834	-0.718806	0.000319803	0.0320112	-0.417133	0.188555	0.683125	-0.779759	0.00247194	0.0375428	-0.87528	2.89508e-06	0.00016057	AT4G16780.1	homeobox protein 2	Q05466	Homeobox-leucine zipper protein HAT4 OS=Arabidopsis thaliana GN=HAT4 PE=1 SV=1	34.0205	22.5841	30.7458	14.6245	10.1372	14.7159	85.52	50.6033	52.4404	48.6064	41.2671	31.7582	75.6636	36.9423	52.4882	70.0234	38.003	34.5527
Potri.003G081200	0.425998			0.24146	0.594037	0.927628	0.0888161	0.815863	0.987065	0.0765241	0.848785	0.991816	-0.0933975	0.84727	0.975953	1.44307	7.24477e-05	0.00271527	2.04923	1.63961e-11	5.26775e-09	AT4G17500.1	ethylene responsive element binding factor 1	O80337	Ethylene-responsive transcription factor 1A OS=Arabidopsis thaliana GN=ERF1A PE=1 SV=2	17.2903	24.2321	12.4504	11.2978	13.6321	10.2936	9.06896	8.18794	10.4549	12.8377	13.0572	11.1034	7.78788	18.6041	25.001	5.12672	23.1074	22.4473
Potri.003G082300	0.167515			-0.979628	0.0570803	0.623284	-0.250913	0.207662	0.849459	-0.373209	0.0958972	0.691602	-0.290893	0.237983	0.733225	1.44867	1.59928e-05	0.000813182	0.94136	0.246265	0.560931					438.183	248.591	166.146	167.953	147.448	132.419	41.0963	34.2125	29.6059	35.9857	34.0198	24.9432	8.36615	25.7403	21.4978	10.9372	29.4823	12.6452
Potri.003G082500	-0.281251			-0.416574	0.307821	0.837321	-0.134616	0.593765	0.965478	-0.363427	0.149128	0.778811	-0.244346	0.314796	0.790269	-0.333853	0.188114	0.526207	-0.634972	0.00493817	0.0502884	AT5G47180.2	Plant VAMP (vesicle-associated membrane protein) family protein	Q9LVU1	Vesicle-associated protein 2-1 OS=Arabidopsis thaliana GN=PVA21 PE=2 SV=1	19.9467	17.0795	10.312	9.53597	9.43627	7.85446	11.9346	11.0092	7.85348	10.2852	8.03586	9.31757	11.1666	9.47241	8.42944	12.0894	7.66694	8.90058
Potri.003G083200	-0.050876		ptc-miR408-3p(4)	0.502949	0.765604	0.963524	-0.998813	0.416966	0.936154	-0.686844	0.0157569	0.351755	-1.16308	0.000927476	0.0498889	-0.219981	0.584608	0.848715	-0.12494	0.847548	0.950028	AT4G17030.1	expansin-like B1	O23547	Expansin-like B1 OS=Arabidopsis thaliana GN=EXLB1 PE=2 SV=2	7.37385	12.0172	6.54648	8.36308	2.89808	5.38683	9.05902	4.7902	6.18078	9.38875	4.55186	3.86101	6.72621	5.55768	6.38147	4.77712	5.50032	3.06252
Potri.003G084100	-0.467582			-0.210746	0.406745	0.873381	-0.418318	0.0192792	0.408976	-0.201816	0.339937	0.907248	-0.0945765	0.654348	0.933193	-0.521641	0.0278979	0.184411	-0.786752	0.000915538	0.0149164	AT4G33950.1	Protein kinase superfamily protein	P0C5D6	Serine/threonine-protein kinase SAPK3 OS=Oryza sativa subsp. japonica GN=SAPK3 PE=1 SV=1	12.6213	11.1334	9.83915	14.7822	11.0094	10.894	19.985	20.7269	14.8254	18.2301	19.586	14.7137	23.6281	17.7515	15.6271	29.8625	19.8243	16.9571
Potri.003G085500	-0.345596			0.164945	0.652285	0.938297	-0.314228	0.112113	0.736456	-0.343443	0.125169	0.744879	-0.131715	0.609407	0.918429	-0.603101	0.0132989	0.114582	-0.707893	0.001204	0.0183454	AT4G17090.1	chloroplast beta-amylase	O23553	Beta-amylase 3, chloroplastic OS=Arabidopsis thaliana GN=BAM3 PE=1 SV=3	102.632	98.4723	130.808	210.64	167.843	168.713	186.392	177.814	125.272	205.255	233.511	142.308	209.728	166.507	113.501	277.897	201.573	152.561
Potri.003G087400	0.483511			-0.0912243	0.809401	0.96941	1.3079	5.91134e-07	0.000379159	1.0786	2.06785e-06	0.000712221	0.600997	0.0162544	0.266088	1.32523	6.42302e-07	5.85301e-05	1.60889	5.64768e-18	9.91921e-15	AT4G21700.1	DUF2921 family protein%2C putative (DUF2921)		NA	36.7204	29.4511	38.8352	12.1485	25.4105	33.9019	19.5451	33.1186	46.4661	22.7177	27.0252	42.1672	19.3994	39.7287	58.9997	14.7654	40.123	51.3864
Potri.003G088100	0.30289			1.8366	0.0113608	0.46142	0.21066	0.627007	0.970625	0.791667	0.0038474	0.165266	0.765737	0.0294247	0.351068	0.384797	0.27375	0.625626	0.449851	0.273247	0.589236			Q67A25	S-norcoclaurine synthase OS=Thalictrum flavum subsp. glaucum PE=1 SV=1	3.02879	11.1789	9.35418	8.01522	9.42168	8.92281	13.0172	24.7181	21.242	15.4283	33.8989	18.7255	22.3351	33.7119	25.1096	21.613	34.227	29.6919
Potri.003G088300	0.0292851			0.895574	0.139093	0.729621	0.63114	0.117641	0.747888	1.13805	2.49957e-09	4.34443e-06	0.811069	4.97019e-05	0.00670371	0.135323	0.578139	0.845157	0.0478153	0.844609	0.948589	AT4G18010.1	myo-inositol polyphosphate 5-phosphatase 2	Q9FUR2	Type I inositol 1,4,5-trisphosphate 5-phosphatase 2 OS=Arabidopsis thaliana GN=IP5P2 PE=1 SV=2	1.37669	1.82748	3.53868	3.35622	3.59823	6.65934	11.5292	24.1858	26.024	15.6445	26.7707	28.3692	28.5837	32.5743	31.0437	36.7025	37.2029	39.6915
Potri.003G088700	-0.29428			0.574375	0.0327965	0.558907	-0.0889039	0.4751	0.949256	0.00530447	0.97232	0.998458	0.179137	0.192192	0.687388	-0.662351	5.73066e-05	0.00226335	-0.568947	5.77902e-05	0.00182771	AT1G32440.1	plastidial pyruvate kinase 3	Q40546	Pyruvate kinase isozyme G, chloroplastic OS=Nicotiana tabacum PE=2 SV=1	16.2515	22.14	26.0605	30.579	27.8708	29.0308	29.0798	30.3773	28.2876	28.2755	33.7222	30.638	43.2904	27.1032	28.2649	45.0306	29.5378	30.6197
Potri.003G089300	0.273291			0.322695	0.51901	0.90433	0.0560375	0.653784	0.976804	0.22859	0.406261	0.923903	0.225818	0.335718	0.802787	-0.596317	0.00406189	0.0520608	-0.551132	0.0172067	0.116923	AT1G32470.1	Single hybrid motif superfamily protein	P49359	Glycine cleavage system H protein, mitochondrial OS=Flaveria pringlei GN=GDCSH PE=2 SV=1	909.18	1187.97	949.05	890.652	915.267	918.197	624.627	812.61	673.205	651.671	885.827	643.342	746.878	566.024	436.301	723.927	542.653	486.092
Potri.003G089600	-0.183603			0.22485	0.455828	0.887836	0.0905925	0.545762	0.961413	-0.0421875	0.816331	0.986186	0.0373668	0.825076	0.972432	-0.614108	0.00130425	0.0238073	-0.42978	0.0330723	0.179476	AT5G46580.1	pentatricopeptide (PPR) repeat-containing protein	Q9LS25	Pentatricopeptide repeat-containing protein At5g46580, chloroplastic OS=Arabidopsis thaliana GN=At5g46580 PE=2 SV=1	59.5783	59.8276	78.7279	92.0946	91.0352	103.224	113.074	107.705	110.621	116.185	132.806	106.506	170.892	113.356	113.034	172.309	131.251	135.204
Potri.003G091000	-0.678291			-0.194946	0.615258	0.931734	-0.522089	0.0780083	0.674988	-0.633837	0.00718339	0.237491	-0.601236	0.0583395	0.461527	-1.03048	3.26896e-05	0.00146926	-0.98075	3.77306e-06	0.00019801	AT3G02890.1	RING/FYVE/PHD zinc finger superfamily protein		NA	2.21358	1.63736	2.34082	2.65986	1.70308	1.95204	2.78417	1.63195	1.90526	2.61933	1.21484	2.25549	4.14655	2.04115	2.05766	3.87501	2.05019	1.8529
Potri.003G092600	-0.255528			0.180681	0.724521	0.955675	-0.096128	0.749855	0.983649	-0.16528	0.629924	0.96889	-0.36572	0.130666	0.615302	-0.857075	0.00140877	0.0250796	-0.682466	0.00497806	0.0505578	AT5G46720.1	AIG2-like (avirulence induced gene) family protein	Q9M8T3	Putative gamma-glutamylcyclotransferase At3g02910 OS=Arabidopsis thaliana GN=At3g02910 PE=2 SV=2	13.8511	13.6546	16.7721	14.5736	11.7857	15.1533	19.1788	17.0964	17.3673	24.0022	22.3258	14.9531	27.912	16.2739	14.9468	27.953	19.0204	18.2551
Potri.003G094500	-0.518801			-0.861416	0.00783215	0.410401	-0.557826	0.0339864	0.509577	-0.82912	0.00163234	0.0988052	-0.616723	0.01355	0.243478	-0.609716	0.030209	0.192795	-0.717807	0.0363237	0.189832	AT4G17770.2	trehalose phosphatase/synthase 5	O23617	Alpha,alpha-trehalose-phosphate synthase [UDP-forming] 5 OS=Arabidopsis thaliana GN=TPS5 PE=1 SV=2	38.5218	19.4859	22.2615	33.1289	21.0496	23.5155	35.1139	21.6352	18.3248	30.2447	23.2052	16.3649	35.659	26.8501	20.4704	37.8727	27.6234	17.687
Potri.003G095500	0.0841605			-0.823692	0.110936	0.701956	-0.208636	0.568343	0.964869	-0.837091	0.0470838	0.554009	-1.5884	0.000167391	0.0154164	1.19376	0.118832	0.41792	-0.711488	0.176734	0.471499	AT2G35470.1	ribosome maturation factor		NA	60.9373	41.3579	21.593	24.0381	23.0931	18.2657	2.99221	2.14821	1.37496	3.52103	1.24724	1.03894	0.526323	1.61828	0.919178	1.78968	1.48354	0.911909
Potri.003G096100	0.267694			-0.098277	0.76968	0.964777	0.123991	0.612804	0.968828	0.309854	0.0795292	0.649329	0.0906925	0.673294	0.939475	0.91546	0.0001962	0.00592092	0.617529	0.0587684	0.255644	AT5G46910.1	Transcription factor jumonji (jmj) family protein / zinc finger (C5HC2 type) family protein	Q9STM3	Lysine-specific demethylase REF6 OS=Arabidopsis thaliana GN=REF6 PE=1 SV=1	16.4883	15.0467	15.0726	15.8453	19.1933	15.0497	5.26359	6.78856	6.32131	5.81962	6.35512	6.1587	3.15861	6.48413	5.59004	3.1512	4.72496	4.63324
Potri.003G100100	-0.445138			-0.0375539	0.950806	0.992661	-1.02055	0.000219189	0.0333599	-0.665498	0.0570821	0.595906	-0.0757151	0.817932	0.971993	-0.610415	0.0528667	0.26671	-1.21339	1.09657e-05	0.000472816	AT5G45580.2	Homeodomain-like superfamily protein	Q9SAK5	Myb family transcription factor APL OS=Arabidopsis thaliana GN=APL PE=2 SV=2	2.53122	1.2404	4.16884	7.1348	3.32296	3.59653	6.09556	3.24409	4.39663	3.67371	3.49848	3.54171	6.35424	4.70193	3.77959	8.86354	3.69753	3.94381
Potri.003G100300	-0.26094			0.319729	0.233906	0.799216	0.149258	0.439935	0.943183	0.157896	0.54471	0.952014	0.204421	0.282303	0.768441	-0.496769	0.0666192	0.304431	-0.695083	0.0041132	0.0442837	AT5G48790.1	LOW PSII ACCUMULATION protein (DUF1995)		NA	17.1742	18.7755	23.5351	28.4046	30.8099	31.5894	36.879	53.0168	32.7734	38.1061	45.0714	43.1156	37.7786	29.1404	24.8928	46.8452	29.0689	29.5076
Potri.003G100500	-0.36329			-1.21611	0.00847367	0.421147	-0.824577	0.00156069	0.109889	-0.198948	0.460975	0.93582	-0.565937	0.0235578	0.319472	0.246419	0.344499	0.690812	0.516066	0.0744045	0.293661	AT2G15480.1	UDP-glucosyl transferase 73B5	Q9ZQ96	UDP-glycosyltransferase 73C3 OS=Arabidopsis thaliana GN=UGT73C3 PE=2 SV=1	23.7399	11.642	7.17649	12.3788	7.3077	6.48979	12.3714	11.051	10.4034	17.8086	11.5037	12.6743	12.2827	14.407	15.073	9.20611	12.9282	15.9812
Potri.003G103700	0.197337			0.0128319	0.971813	0.995221	-0.314294	0.139577	0.778612	-0.167517	0.561148	0.955333	-0.412271	0.0541364	0.449078	-0.532909	0.0146843	0.121987	-0.797763	0.000928217	0.0150485	AT1G31812.1	acyl-CoA-binding protein 6	O04066	Acyl-CoA-binding protein OS=Ricinus communis PE=3 SV=1	276.861	326.441	186.467	225.081	192.494	166.036	80.3674	67.8045	73.8981	101.669	91.6429	61.6816	102.6	83.6228	60.1222	115.805	79.8092	56.761
Potri.003G104300	-0.337316			0.123823	0.858673	0.977385	0.430634	0.0606405	0.626692	-0.0139651	0.951151	0.995686	0.0748932	0.725795	0.951547	-0.196791	0.42026	0.749592	-0.676367	0.000668675	0.0117817	AT1G31360.1	RECQ helicase L2	Q9FT73	Mediator of RNA polymerase II transcription subunit 34 OS=Arabidopsis thaliana GN=MED34 PE=1 SV=1	1.64873	1.4773	2.24901	3.00466	3.80786	4.18084	6.3639	6.43789	6.16104	5.00173	5.30155	5.26888	5.23802	4.29659	4.94609	6.74604	4.07367	4.16808
Potri.003G105800	0.0247815			0.724525	0.304801	NA	1.94266	0.00467716	NA	0.349962	0.400684	0.921918	0.0461502	0.911134	0.986995	-0.0940562	0.867196	0.964323	-0.249354	0.549788	0.805218					5.49392	10.0784	7.90922	2.65245	10.9339	9.32399	12.9291	18.496	14.4461	14.0335	14.1508	15.4494	13.8841	13.546	13.054	15.5814	14.6869	12.2343
Potri.003G109300	0.249288			-0.104004	0.764758	0.963376	-0.18797	0.58082	0.964869	0.546207	0.0634379	0.614113	0.73263	0.0109763	0.2176	1.35994	2.50513e-07	2.63545e-05	0.989381	0.00190287	0.0257744	AT3G47420.3	putative glycerol-3-phosphate transporter 1	Q9C5L3	Putative glycerol-3-phosphate transporter 1 OS=Arabidopsis thaliana GN=At3g47420 PE=2 SV=1	7.33536	6.63633	6.3671	5.47657	5.42549	4.11131	5.83665	6.58487	9.78572	5.76139	8.59257	10.6472	6.29888	15.4925	17.6277	7.27379	12.9065	16.9978
Potri.003G110700	-0.0449519			0.0529174	0.853383	0.976686	0.53551	0.0212724	0.427802	0.867373	0.000641785	0.0532988	0.556396	0.0521302	0.444255	-0.218296	0.501405	0.800821	0.151097	0.688649	0.879825	AT5G47580.1	transmembrane protein		NA	4.51467	4.90675	4.002	3.3568	5.14048	4.55397	4.31718	6.80398	8.56403	4.55307	5.69951	7.74837	7.06793	4.44586	7.86739	6.08822	5.09594	8.09589
Potri.003G110800	-0.285063			-0.335809	0.275877	0.820103	-0.34523	0.0704896	0.654598	-0.31602	0.283914	0.882769	-0.0992591	0.806064	0.969125	-0.571182	0.061191	0.289828	-0.738661	0.00145082	0.0211991	AT4G00150.1	GRAS family transcription factor	O81316	Scarecrow-like protein 6 OS=Arabidopsis thaliana GN=SCL6 PE=1 SV=1	8.55154	6.74879	6.20772	7.66932	6.2821	5.66117	6.28895	6.63907	3.90263	4.87521	5.94882	3.1594	5.42165	3.72129	3.66414	6.5015	4.62025	3.46094
Potri.003G112600	0.246125			0.0108246	0.980559	0.997285	-0.201139	0.578011	0.964869	0.58191	0.241902	0.861813	0.300712	0.628581	0.925741	2.39313	9.3141e-06	0.000519021	1.47003	0.155084	0.439518	AT1G12240.1	Glycosyl hydrolases family 32 protein	P29001	Acid beta-fructofuranosidase OS=Vigna radiata var. radiata GN=INVA PE=1 SV=1	18.328	22.3177	11.45	7.55572	8.29925	4.71448	2.7296	2.46699	5.11904	2.77398	1.90476	4.94963	1.65735	10.181	7.4307	2.17897	5.24335	8.41682
Potri.003G113500	-0.197727			0.383096	0.308585	0.837321	0.0937143	0.757767	0.98384	0.481629	0.0227105	0.41619	0.341227	0.152299	0.646656	-0.595714	0.00406995	0.0521065	-0.533811	0.018893	0.124621	AT1G62750.1	Translation elongation factor EFG/EF2 protein	P34811	Elongation factor G, chloroplastic OS=Glycine max GN=FUSA PE=3 SV=1	50.9584	54.2222	79.4455	87.1707	84.9054	98.9573	99.1366	163.05	121.029	119.683	178.966	125.379	159.605	102.226	112.056	201.575	137.768	154.682
Potri.003G116200	-0.0653779			-0.388763	0.364073	0.857431	-0.449128	0.11696	0.747516	-0.109709	0.690311	0.975712	-0.121819	0.668811	0.937447	0.92043	0.0353515	0.211065	0.97828	0.00411859	0.0443137	AT4G22758.1	PPR containing protein	Q56XJ7	Uncharacterized protein At4g22758 OS=Arabidopsis thaliana GN=At4g22758 PE=2 SV=1	6.44756	4.89625	4.28473	6.91156	5.42849	4.6343	8.33309	8.25238	7.17703	9.06197	9.33276	7.34637	3.98964	7.71092	7.53486	4.19297	10.106	6.88497
Potri.003G117700	-0.273597			-0.252578	0.449841	0.886515	-0.30437	0.0712886	0.654598	-0.438788	0.0375682	0.513158	-0.418036	0.0215822	0.306727	-0.67612	0.000572039	0.0131349	-0.736067	0.000684699	0.0119618	AT1G62960.1	ACC synthase 10	Q9LQ10	Probable aminotransferase ACS10 OS=Arabidopsis thaliana GN=ACS10 PE=2 SV=1	33.61	28.9638	24.3961	36.4956	28.9415	29.5844	28.0536	23.0002	19.0868	30.3897	25.8953	19.7841	33.4034	23.8258	18.5239	33.2508	22.8058	18.7019
Potri.003G118200	-0.350914			-0.986187	0.0021217	0.273277	-0.506495	0.110456	0.733574	-0.312569	0.232148	0.854441	-1.21624	1.37641e-05	0.00259665	0.196451	0.49033	0.794986	-0.0479293	0.89174	0.966928	AT2G45550.1	cytochrome P450%2C family 76%2C subfamily C%2C polypeptide 4	O64635	Cytochrome P450 76C4 OS=Arabidopsis thaliana GN=CYP76C4 PE=2 SV=1	14.3906	6.73971	7.32243	6.27533	4.12621	4.58659	8.68963	5.58949	7.83006	10.6302	4.32101	4.81272	10.4566	11.8828	12.5341	8.67198	8.74946	9.19085
Potri.003G118400	-0.855413	Cu	ptc-miR398b(5),ptc-miR398c(5)	-1.1296	0.0355442	0.5664	-1.39055	1.77283e-05	0.00539893	-1.19152	1.56993e-06	0.000596893	-1.61141	6.21559e-13	9.08758e-10	-1.9964	1.64755e-13	1.23497e-10	-2.02795	3.97245e-13	2.27509e-10	AT1G12520.1	copper chaperone for SOD1	O14618	Copper chaperone for superoxide dismutase OS=Homo sapiens GN=CCS PE=1 SV=1	8.0632	3.125	4.20772	11.4411	4.55416	4.13903	16.4655	8.31636	6.36026	15.2469	5.08019	4.95154	19.8763	5.7699	4.33536	18.7384	4.78513	4.04599
Potri.003G119100	-0.162924			-1.11897	0.158862	0.744115	0.204317	0.673361	0.978077	-0.155834	0.703429	0.976191	-0.781209	0.255846	0.745926	2.90303	3.20613e-09	7.09533e-07	3.27654	8.67326e-13	4.76036e-10	AT4G22880.3	leucoanthocyanidin dioxygenase	P51091	Leucoanthocyanidin dioxygenase OS=Malus domestica GN=ANS PE=2 SV=1	4.92981	2.75673	1.36826	2.15334	2.00519	2.921	20.8822	16.8352	19.8051	45.7916	25.861	27.5135	4.02112	26.8092	34.6889	2.70099	23.9321	34.8292
Potri.003G120000	0.209847			-0.411855	0.258104	0.810773	-0.105317	0.624831	0.970625	-0.157211	0.398435	0.921427	-0.399125	0.0173917	0.275878	0.672704	0.00164958	0.028265	0.433763	0.115386	0.375753	AT1G63000.1	nucleotide-rhamnose synthase/epimerase-reductase	Q9SYM5	Probable rhamnose biosynthetic enzyme 1 OS=Arabidopsis thaliana GN=RHM1 PE=1 SV=1	139.287	120.513	73.3261	71.7006	73.873	58.2299	27.5948	26.5299	23.4034	31.4313	25.3225	22.4341	15.7717	27.7445	23.3143	17.7695	27.0714	25.2069
Potri.003G120300	0.0299123			0.330369	0.262234	0.813991	-0.330921	0.183975	0.830204	-0.144505	0.580132	0.959035	-0.454445	0.164421	0.662111	1.22098	9.1776e-05	0.00326585	0.993619	0.00361743	0.0406922	AT4G11820.2	hydroxymethylglutaryl-CoA synthase / HMG-CoA synthase / 3-hydroxy-3-methylglutaryl coenzyme A synthase	P54873	Hydroxymethylglutaryl-CoA synthase OS=Arabidopsis thaliana GN=HMGS PE=1 SV=2	41.3781	53.6514	45.2398	45.112	34.4853	36.356	83.416	67.6154	80.2541	128.52	92.3268	95.6844	59.1897	161.237	118.417	58.3826	134.093	114.345
Potri.003G120400	0.0647405			0.596737	0.419955	NA	-0.36924	0.390799	0.931871	-0.208597	0.601381	0.963866	0.118718	0.837106	0.974255	1.45522	0.00404038	0.0518995	0.970709	0.00547504	0.0538208	AT4G11820.2	hydroxymethylglutaryl-CoA synthase / HMG-CoA synthase / 3-hydroxy-3-methylglutaryl coenzyme A synthase	P54873	Hydroxymethylglutaryl-CoA synthase OS=Arabidopsis thaliana GN=HMGS PE=1 SV=2	1.18882	1.96902	1.92187	3.28545	2.08457	2.90396	4.96685	3.63173	4.57374	5.09219	3.58116	7.49346	3.09402	10.4575	7.14961	3.87199	8.96432	6.69336
Potri.003G121500	-0.126681			0.391132	0.527854	0.90778	0.0822996	0.792942	0.985989	-0.353803	0.149127	0.778811	-0.401696	0.236354	0.732322	-0.807785	0.0194408	0.146149	-1.1152	3.05292e-05	0.00110026	AT5G52060.1	BCL-2-associated athanogene 1	Q0WUQ1	BAG family molecular chaperone regulator 1 OS=Arabidopsis thaliana GN=BAG1 PE=1 SV=1	6.92071	6.57537	11.9816	14.6582	15.0117	15.7295	9.39949	7.97853	6.94084	8.89192	8.4644	5.01327	10.5772	7.24218	4.88512	12.8053	6.82138	6.02695
Potri.003G121700	0.410985			0.151927	0.578555	0.923055	0.278741	0.0459161	0.573588	0.494059	0.00990758	0.284629	0.101253	0.615569	0.921987	0.734319	0.00103532	0.0199483	0.461742	0.0381869	0.196184	AT1G12640.1	MBOAT (membrane bound O-acyl transferase) family protein	O42916	Lysophospholipid acyltransferase OS=Schizosaccharomyces pombe (strain 972 / ATCC 24843) GN=ale1 PE=1 SV=1	19.7147	22.6219	18.7701	15.5323	20.0249	17.3459	9.58881	14.7478	12.4853	11.4743	11.0026	13.6819	6.78924	11.3471	11.4335	8.55332	12.256	11.8818
Potri.003G121900	-0.198853			-0.187581	0.584511	0.925012	-0.339799	0.108645	0.730056	-1.21945	4.8988e-08	4.58471e-05	-0.628783	0.0670461	0.486908	-0.429178	0.250624	0.603581	-0.870915	0.0907234	0.32908	AT1G12710.1	phloem protein 2-A12	Q9LN77	F-box protein PP2-A12 OS=Arabidopsis thaliana GN=P2A12 PE=2 SV=1	33.4329	30.7829	24.5139	41.142	32.143	32.3618	44.7606	21.1319	17.7737	38.5624	33.6108	16.3974	30.9177	29.7659	16.6987	44.1091	34.4139	16.8092
Potri.003G122000	-0.166851			-0.802911	0.140824	0.730909	-0.868903	0.070364	0.654598	-3.25394	3.29238e-07	0.00018631	-2.44757	0.000668251	0.0410402	-0.97579	0.261669	0.613253	-1.45499	0.36618	0.676036	AT5G64620.1	cell wall / vacuolar inhibitor of fructosidase 2			21.1797	15.4618	6.13177	9.83033	6.86362	3.80099	4.5984	0.322575	0.588948	8.34906	2.22902	0.846681	2.33908	1.05173	1.33846	7.84635	4.8375	1.49703
Potri.003G122100	-0.0186556			0.737239	0.059771	0.631062	0.23099	0.357259	0.922042	-0.0448788	0.857882	0.992013	0.246103	0.428523	0.850326	-0.583419	0.0707399	0.314761	-0.707087	0.00246795	0.0313806	AT4G26965.1	NADH:ubiquinone oxidoreductase%2C 17.2kDa subunit		NA	4.75593	8.05274	6.80375	5.10683	5.49331	6.33542	8.02421	7.27163	8.19445	6.80729	9.39188	6.79249	8.19125	5.83548	5.09771	10.4297	7.48602	5.19244
Potri.003G123600	-0.394519			0.125611	0.710556	0.954264	-0.118245	0.450273	0.943682	-0.107816	0.503816	0.943536	0.0215801	0.914848	0.987412	-0.528478	0.000574399	0.013163	-0.66591	6.50172e-05	0.0019967	AT1G12770.2	P-loop containing nucleoside triphosphate hydrolases superfamily protein	Q8W4E1	DEAD-box ATP-dependent RNA helicase 47, mitochondrial OS=Arabidopsis thaliana GN=RH47 PE=1 SV=2	21.5222	18.9355	28.7194	37.5707	31.9561	36.5521	40.4954	43.1601	33.5071	39.3535	47.1621	32.9757	45.0553	31.5862	31.7193	54.3282	36.8454	32.3782
Potri.003G125000	0.326699			-0.00376347	0.991318	0.998768	0.30695	0.256608	0.878307	0.512248	0.0405848	0.526531	0.249691	0.298001	0.776987	1.32937	1.46479e-05	0.000756387	1.54753	9.14623e-10	1.74607e-07	AT5G23850.1	O-glucosyltransferase rumi-like protein (DUF821)	Q5E9Q1	Protein O-glucosyltransferase 1 OS=Bos taurus GN=POGLUT1 PE=2 SV=1	10.2827	8.88042	11.7676	10.0317	11.2538	13.2149	8.59202	9.51839	14.1054	9.75261	10.4274	12.9424	6.04562	13.0917	17.9674	4.98873	13.4484	15.4534
Potri.003G128000	-0.130099			-0.132411	0.747536	0.96169	-0.137996	0.507975	0.956066	0.263472	0.097758	0.695947	0.0716093	0.758604	0.958489	0.769671	0.0011702	0.0218937	0.971544	0.000814653	0.0136701	AT5G41315.1	basic helix-loop-helix (bHLH) DNA-binding superfamily protein	Q9FN69	Transcription factor GLABRA 3 OS=Arabidopsis thaliana GN=GL3 PE=1 SV=1	7.05247	5.55415	7.40227	10.1202	9.14795	9.04095	14.0011	15.6693	17.5015	16.5918	17.1197	17.9084	8.21095	14.2671	14.142	7.13782	14.9897	11.9217
Potri.003G133300	-0.0862362			-0.0228516	0.949126	0.992661	0.159943	0.580314	0.964869	0.283908	0.18843	0.824896	0.157931	0.486617	0.876256	1.00319	2.9408e-05	0.00134784	0.861271	0.00111124	0.0172615	AT1G64060.1	respiratory burst oxidase protein F	Q948U0	Respiratory burst oxidase homolog protein A OS=Solanum tuberosum GN=RBOHA PE=1 SV=1	8.37167	6.39954	10.4009	8.3163	7.75311	10.5739	14.4807	16.6241	18.1124	13.416	12.2216	17.7989	8.2676	15.6934	18.0308	9.33256	15.9542	17.5206
Potri.003G134500	0.116966			0.164307	0.665527	0.941709	0.619548	0.183191	0.828991	0.59825	0.0412029	0.530079	0.396829	0.251882	0.74332	1.00526	0.00288664	0.0415594	1.37627	1.07009e-06	7.24719e-05	AT4G24220.2	NAD(P)-binding Rossmann-fold superfamily protein	O74913	Uncharacterized protein C757.02c OS=Schizosaccharomyces pombe (strain 972 / ATCC 24843) GN=SPCC757.02c PE=2 SV=1	9.95293	8.70151	14.2488	5.98556	5.47235	12.6025	18.5914	21.1876	32.709	20.5507	21.908	32.4119	34.2546	52.4057	87.189	25.2054	52.1499	88.6837
Potri.003G134600	0.140091			0.276008	0.588071	0.925811	0.133394	0.800595	0.986018	0.337054	0.735713	0.978417	0.094079	0.914642	0.987412	3.53678	1.87826e-07	2.10573e-05	4.16212	2.14902e-18	4.35508e-15	AT1G64160.1	Disease resistance-responsive (dirigent-like protein) family protein	P13240	Disease resistance response protein 206 OS=Pisum sativum GN=PI206 PE=2 SV=2	10.0678	8.60884	16.088	8.96023	7.14427	12.1878	43.0914	27.8038	72.3311	92.8683	56.4596	142.304	7.99721	70.0061	119.025	8.07884	123.407	194.352
Potri.003G135600	-0.190655			-0.805563	0.000628577	0.173133	-0.110637	0.587122	0.964869	-0.0431029	0.817173	0.986186	0.0146218	0.936785	0.99112	0.403811	0.0241615	0.168348	0.38956	0.0201557	0.129622	AT5G41670.4	6-phosphogluconate dehydrogenase family protein	P21577	6-phosphogluconate dehydrogenase, decarboxylating OS=Synechococcus elongatus (strain PCC 7942) GN=gnd PE=1 SV=4	41.6308	22.7666	23.3843	29.8338	26.1778	28.4267	31.3092	30.014	30.4297	33.7042	36.3098	31.9952	27.0544	33.5791	39.2475	29.9412	39.5248	40.7257
Potri.003G136100	-0.0851977			-0.576646	0.0939586	0.683047	-0.5247	0.0248749	0.455709	-0.724351	0.0112542	0.298455	-0.29154	0.353588	0.813701	-0.390682	0.375078	0.716396	-1.30006	0.00352572	0.0400021	AT4G23740.2	Leucine-rich repeat protein kinase family protein	Q9SUQ3	Probable inactive receptor kinase At4g23740 OS=Arabidopsis thaliana GN=At4g23740 PE=1 SV=1	16.4264	11.2448	10.0335	15.831	12.5462	9.28642	6.57701	4.94358	3.26369	4.89216	5.18617	2.84071	3.78832	3.84016	1.98758	6.90422	3.79262	2.25596
Potri.003G136700	-0.197946			-0.253325	0.707438	0.953841	-0.156859	0.690801	0.97964	-0.485673	0.0779393	0.645171	-0.518913	0.0805943	0.522835	-0.894643	0.00280538	0.0407683	-0.665683	0.0108612	0.0861865	AT5G41761.1	hypothetical protein		NA	53.8351	47.303	36.7923	29.6042	22.6275	29.6875	94.2777	76.1638	61.2961	80.1364	69.49	42.7578	198.918	133.274	83.7444	114.08	87.5699	65.0141
Potri.003G139000	-0.051699			-0.685769	0.072092	0.655159	-0.0577798	0.805061	0.986354	0.12641	0.629338	0.96889	-0.285133	0.194614	0.690139	0.766394	0.00428604	0.0540009	0.7499	0.0054373	0.0535971					66.4342	35.5817	45.7059	33.674	29.5495	34.2918	37.1023	32.159	45.7851	42.4265	28.196	41.7183	35.5093	53.2439	69.3673	30.2536	49.4493	55.4446
Potri.003G139300	-0.433264			-0.916727	0.00475744	0.369701	-0.862141	0.0072182	0.263026	-0.484631	0.0930148	0.684885	-0.302325	0.448535	0.859959	-1.05107	0.000317277	0.0085232	-0.563481	0.0752108	0.295427	AT1G64380.1	Integrase-type DNA-binding superfamily protein	Q9C7W2	Ethylene-responsive transcription factor ERF061 OS=Arabidopsis thaliana GN=ERF061 PE=2 SV=1	14.9494	8.57323	6.28411	12.33	8.20858	5.31988	11.9156	11.2263	6.54584	10.0252	11.0121	5.26424	20.3819	12.3157	7.61673	16.2893	14.0501	9.44579
Potri.003G139600	-0.101137			-0.855791	0.00944981	0.439727	-0.611669	0.0676862	0.646827	-0.779552	0.0298889	0.460216	-1.66628	9.37615e-07	0.0002886	0.715588	0.105479	0.392791	1.42727	1.80492e-05	0.000708738	AT1G64390.1	glycosyl hydrolase 9C2	Q42059	Endoglucanase 6 OS=Arabidopsis thaliana GN=At1g64390 PE=2 SV=2	79.7112	45.3089	38.8215	55.6016	42.2677	29.5477	13.8919	7.29075	8.54314	25.0491	6.04297	9.78716	3.34335	6.90951	4.31997	2.17725	6.37843	5.49816
Potri.003G140800	-0.121741		ptc-miR169i(4.5)	0.90151	0.000499673	0.16179	0.400628	0.0802702	0.679975	0.332834	0.0812484	0.655293	0.272842	0.187752	0.683125	-0.188139	0.417748	0.748261	-0.342171	0.194764	0.497485	AT1G64430.2	Pentatricopeptide repeat (PPR) superfamily protein		NA	8.81046	15.6432	16.4754	13.3756	17.9349	17.0359	24.7672	32.7505	29.8449	21.765	25.9824	26.8183	22.3851	20.1903	19.5257	24.9963	20.0375	16.726
Potri.003G141700	0.0390605			0.0908698	0.870493	0.979211	-0.0187811	0.939663	0.996573	0.0577938	0.822352	0.98737	0.210991	0.384135	0.827591	-0.710018	0.000130914	0.00432109	-0.647743	0.00374459	0.0415899	AT5G42070.1	hypothetical protein		NA	68.5998	75.3396	61.8829	61.4665	57.7905	62.2322	60.3643	73.8028	55.1885	61.9005	84.0449	59.7435	86.0913	53.9816	52.4328	93.0201	69.591	55.3942
Potri.003G142500	-0.159422			-0.872774	0.0237296	0.53169	-0.356734	0.199433	0.839105	-0.952658	6.76922e-05	0.0111223	-0.912421	0.00602807	0.158401	-0.784178	0.0148145	0.122502	-1.35708	0.000321531	0.00667512	AT4G23990.1	cellulose synthase like G3	Q0WVN5	Cellulose synthase-like protein G3 OS=Arabidopsis thaliana GN=CSLG3 PE=2 SV=2	24.9677	15.3156	10.1376	11.0928	9.30539	7.84687	6.06694	3.26825	3.04872	4.48131	2.44504	2.23594	4.15347	2.67199	2.26806	4.40268	2.05327	1.23761
Potri.003G142600	-0.28607			-0.119308	0.805998	0.968703	0.0400677	0.909537	0.9944	-0.459311	0.0774036	0.643434	-0.367493	0.248048	0.740882	-0.499641	0.0838269	0.345064	-0.860808	0.00103215	0.0163168	AT4G24015.1	RING/U-box superfamily protein	Q84TF5	RING-H2 zinc finger protein RHA4a OS=Arabidopsis thaliana GN=RHA4A PE=2 SV=1	5.17714	4.65112	4.36027	3.75963	2.86781	4.7171	7.5517	5.70937	5.38142	6.68049	6.39073	3.93143	6.74361	5.37674	4.3339	7.55522	4.81076	3.70237
Potri.003G143600	0.299048		ptc-miR397a(4.5)	-0.164387	0.559059	0.915372	0.148572	0.504638	0.955689	0.289954	0.0946802	0.68848	0.0846457	0.750635	0.956059	0.714477	0.000314334	0.0084637	0.182357	0.560435	0.811379	AT5G42020.1	Heat shock protein 70 (Hsp 70) family protein	Q03684	Luminal-binding protein 4 OS=Nicotiana tabacum GN=BIP4 PE=2 SV=1	88.2809	71.538	83.7708	79.3119	94.9404	79.2776	35.2814	40.9412	44.2716	43.3245	45.7564	46.3756	39.1673	65.4349	65.0677	52.723	58.6552	64.3994
Potri.003G144300	0.161053			0.120439	0.777093	0.965261	-0.0359079	0.926993	0.995793	0.659531	0.0225919	0.415713	0.210308	0.501529	0.883255	2.63719	1.10186e-14	1.06683e-11	2.26639	8.04623e-12	2.90381e-09	AT1G22640.1	myb domain protein 3	Q9S9K9	Transcription factor MYB3 OS=Arabidopsis thaliana GN=MYB3 PE=1 SV=1	4.31905	4.83689	3.83535	5.24383	4.10613	5.99596	13.4907	17.2073	24.0005	19.9256	22.1855	24.1845	3.93578	21.4616	28.7072	4.17616	17.7472	25.2186
Potri.003G146800	0.131655			1.33804	0.113978	0.704633	0.952651	0.122764	0.755184	0.883041	4.97987e-06	0.00147775	0.892268	2.89081e-08	1.43882e-05	0.0709413	0.677205	0.895742	0.296472	0.223897	0.534193	AT2G46660.1	cytochrome P450%2C family 78%2C subfamily A%2C polypeptide 6	O48927	Cytochrome P450 78A3 OS=Glycine max GN=CYP78A3 PE=2 SV=1	3.66954	9.10088	7.90588	3.4824	3.37211	9.81777	30.2269	55.0451	55.9596	21.7669	43.4555	37.6051	51.2191	53.1705	56.032	37.534	45.7124	53.0142
Potri.003G148100	-0.0448988			-0.168563	0.761466	0.963205	-0.413894	0.338352	0.915886	-0.0857696	0.879879	0.992221	-1.76867	0.00294719	0.105113	-0.508822	0.576546	NA	0.2472	0.753003	0.912687	AT1G31335.1	transmembrane protein			13.3113	15.2622	5.93947	6.46594	6.20501	3.4718	2.1357	1.83077	1.98785	5.8841	0.829108	2.61336	1.4414	1.21402	0.776704	0.986747	1.21542	1.36975
Potri.003G150700	0.386836			0.215618	0.459696	0.888119	0.963259	5.57835e-05	0.0124252	0.320743	0.435352	0.931043	-0.00426767	0.992407	0.999192	1.49268	3.05971e-07	3.11816e-05	1.48444	2.59841e-08	2.91299e-06	AT4G17500.1	ethylene responsive element binding factor 1	Q40479	Ethylene-responsive transcription factor 2 OS=Nicotiana tabacum GN=ERF2 PE=2 SV=1	12.7499	12.9666	16.1215	7.57381	13.3675	15.9433	15.0217	16.1248	20.4968	17.2498	19.0119	15.5248	9.18112	26.9972	25.8748	9.16122	28.2789	24.5392
Potri.003G151700	-0.0764518		ptc-miR169i(5),ptc-miR169q(4.5)	-0.492106	0.119716	0.709304	-0.323244	0.0942396	0.709707	-0.256167	0.239912	0.860283	-0.360579	0.0223991	0.313328	0.934791	0.000724167	0.0155092	0.443449	0.142626	0.420628	AT5G49720.1	glycosyl hydrolase 9A1	Q38890	Endoglucanase 25 OS=Arabidopsis thaliana GN=KOR PE=1 SV=1	132.887	90.3774	94.7626	101.824	79.0151	81.5831	73.9314	69.2781	56.4002	65.3822	52.3376	49.8024	21.8763	48.9536	35.8516	25.7925	40.8038	29.0279
Potri.003G154900	0.211594			0.981025	0.00992297	0.443167	-0.0739077	0.751059	0.983649	0.401994	0.0219864	0.409959	0.16614	0.405549	0.840072	0.736469	3.37428e-06	0.000225311	0.629018	0.000478709	0.00911901	AT1G30910.1	Molybdenum cofactor sulfurase family protein	Q5VT66	MOSC domain-containing protein 1, mitochondrial OS=Homo sapiens GN=MARC1 PE=1 SV=1	19.5538	35.6094	39.0497	38.3282	32.883	39.1974	39.7878	49.5125	54.4614	56.9934	61.2485	67.1242	45.0241	77.5011	74.564	49.5448	74.466	79.9909
Potri.003G155300	0.0262025			-0.679728	0.324409	NA	0.587429	0.386863	0.931417	0.199269	0.477917	0.939304	1.10728	0.000690767	0.0413277	0.260444	0.402837	0.738149	0.708329	0.0106779	0.0852713	AT1G30900.1	VACUOLAR SORTING RECEPTOR 6	Q9FYH7	Vacuolar-sorting receptor 6 OS=Arabidopsis thaliana GN=VSR6 PE=2 SV=3	2.56915	1.72097	1.12409	1.61199	1.74623	2.99497	8.02841	7.97117	9.93264	4.03511	8.77363	8.85467	10.4061	12.4867	12.819	7.54319	11.596	12.4018
Potri.003G158000	0.0752283			0.870954	0.000468948	0.158443	0.408385	0.029004	0.484896	0.0244091	0.906195	0.993298	0.232161	0.221535	0.718376	-0.570445	0.00586119	0.0668541	-0.637479	0.00103414	0.0163238	AT2G25840.2	Nucleotidylyl transferase superfamily protein	Q8DHG3	Tryptophan--tRNA ligase OS=Thermosynechococcus elongatus (strain BP-1) GN=trpS PE=3 SV=1	8.59109	15.1347	15.2924	11.9858	16.5532	14.9412	14.6834	17.6492	12.9684	13.2534	15.7081	15.5179	16.2786	11.532	10.5363	18.7011	11.5715	11.4773
Potri.003G158500	0.217416			-0.048131	0.835404	0.974102	-0.4373	0.0584915	0.619632	-0.0156579	0.933464	0.994526	-0.181929	0.504	0.883564	0.924648	0.00143548	0.0253689	0.915705	0.000401672	0.00799852	AT5G47870.1	cobalt ion-binding protein		NA	50.0622	51.7586	39.5725	53.2787	40.6352	37.1371	38.499	39.4574	36.9075	51.2251	54.3181	36.2359	25.3725	53.977	43.754	22.496	48.6067	41.1662
Potri.003G159500	0.417022			0.323292	0.352557	0.853945	0.0988117	0.657907	0.977041	0.0732564	0.774971	0.982905	-0.122538	0.605303	0.917849	0.785957	0.000761083	0.0161215	0.193423	0.343476	0.656714	AT1G09690.1	Translation protein SH3-like family protein	Q43291	60S ribosomal protein L21-1 OS=Arabidopsis thaliana GN=RPL21A PE=2 SV=2	46.958	66.612	41.7464	39.2491	45.7894	37.5197	20.4573	18.4599	23.7705	26.9813	27.0717	22.6396	17.1888	28.4803	32.0742	24.8607	28.698	27.8595
Potri.003G161900	0.129486			-0.40452	0.217822	0.791233	0.186808	0.419293	0.936548	-0.0352594	0.852977	0.991816	-0.499019	0.00544399	0.15089	0.7802	0.000351756	0.00911666	0.871276	3.42037e-05	0.00120191	AT5G13420.1	Aldolase-type TIM barrel family protein	A9WT40	Transaldolase OS=Renibacterium salmoninarum (strain ATCC 33209 / DSM 20767 / JCM 11484 / NBRC 15589 / NCIMB 2235) GN=tal PE=3 SV=1	55.4974	48.476	28.8835	19.8732	23.4901	21.2231	32.9062	28.9599	34.0244	36.6071	24.6307	27.2148	20.299	33.6492	37.2459	17.8261	32.4225	36.0082
Potri.003G164400	-0.110881			0.966322	0.00449059	0.363504	0.0593287	0.766974	0.98481	-0.0322044	0.874449	0.992221	0.0845101	0.695449	0.944588	-0.237542	0.357001	0.70046	-0.294414	0.261574	0.577536	AT3G48830.1	tRNA nucleotidyltransferase/polyA polymerase family protein	P44439	Probable poly(A) polymerase OS=Haemophilus influenzae (strain ATCC 51907 / DSM 11121 / KW20 / Rd) GN=pcnB PE=3 SV=1	4.71977	9.22688	9.12956	9.83644	9.48535	10.6726	11.5888	11.8157	11.0306	10.7614	11.0356	11.8209	9.42591	8.27013	7.83603	10.9564	9.39545	7.62477
Potri.003G165000	0.26216			0.135773	0.710941	0.954264	-0.462064	0.252181	0.874628	-0.183012	0.615697	0.966849	-0.383282	0.353584	0.813701	1.75454	7.37165e-05	0.00275837	1.41035	0.00207813	0.0273879	AT5G13220.1	jasmonate-zim-domain protein 10	Q93ZM9	Protein TIFY 9 OS=Arabidopsis thaliana GN=TIFY9 PE=1 SV=1	15.9863	21.1661	10.9383	11.5113	10.181	6.38385	7.6164	5.67304	7.24952	8.50648	5.96949	7.14774	4.31902	15.5987	13.7143	3.49066	8.61226	12.7635
Potri.003G167800	-0.127508			-0.551449	0.0833002	0.66853	-0.379783	0.0331405	0.506732	-0.180631	0.600169	0.963374	-0.438405	0.274066	0.761376	-0.908645	0.00745235	0.0786065	-0.998906	0.000304688	0.00639093	AT1G69040.2	ACT domain repeat 4		NA	27.338	15.9775	21.3678	30.4572	23.9904	22.4234	10.0414	11.9909	6.6912	10.3464	10.1537	5.16781	11.7602	7.49745	5.1804	10.8068	6.34108	4.88162
Potri.003G169100	0.0843181			1.32475	0.0230115	0.53169	-0.0428241	0.920308	0.9944	0.884801	0.022619	0.415713	0.666099	0.0833554	0.527774	0.392648	0.25269	0.605723	0.762861	0.00437431	0.046329	AT5G13080.1	WRKY DNA-binding protein 75	Q9FYA2	Probable WRKY transcription factor 75 OS=Arabidopsis thaliana GN=WRKY75 PE=2 SV=1	1.40962	2.90579	3.61599	2.62803	2.28784	2.77044	6.51271	9.96773	13.3123	11.2812	17.7697	18.2196	19.8798	21.7384	31.1495	18.8955	27.9419	41.7041
Potri.003G171400	-0.401783			-0.0951799	0.801554	0.968161	-0.390455	0.187849	0.83232	0.000508984	0.998182	0.999801	0.0404395	0.836297	0.97389	-0.86367	0.000181204	0.00553447	-0.791591	0.003985	0.0433105	AT1G67340.1	HCP-like superfamily protein with MYND-type zinc finger	Q9FYF9	F-box protein At1g67340 OS=Arabidopsis thaliana GN=At1g67340 PE=1 SV=1	14.4112	13.8322	11.5254	14.8734	10.2603	12.1627	15.2858	17.1935	13.8462	17.6422	17.6186	18.9237	23.1053	10.8503	14.8628	23.2408	13.4516	14.6693
Potri.003G171800	-0.114059			-0.522659	0.32457	0.843223	-0.514089	0.000161478	0.0277084	-0.161001	0.557209	0.955333	0.128852	0.662907	0.936507	-0.830777	0.000400628	0.0100317	-0.697894	0.0246317	0.148597	AT5G43260.1	chaperone protein dnaJ-like protein		NA	151.564	115.193	80.4128	110.112	70.7996	81.5458	77.6768	85.1554	58.6041	88.3741	123.522	70.3347	127.505	81.5292	63.7395	134.764	97.7872	83.2039
Potri.003G173100	-0.536454			-0.639679	0.049969	0.607774	-0.946534	2.92408e-08	3.07892e-05	-1.24006	1.13359e-07	9.85128e-05	-1.38363	4.90521e-10	3.95681e-07	-1.53465	5.7089e-06	0.000349099	-1.11215	0.0180024	0.120773	AT1G67360.2	Rubber elongation factor protein (REF)	Q9FYF7	REF/SRPP-like protein At1g67360 OS=Arabidopsis thaliana GN=At1g67360 PE=2 SV=1	35.8699	21.2984	23.9675	48.7739	23.6941	26.3076	45.9777	15.5165	22.2532	52.5193	20.7058	19.7239	74.0535	30.1876	21.5682	63.5122	39.5144	21.929
Potri.003G175900	-0.0952051			-0.855792	0.10123	0.689677	-0.223857	0.490951	0.953921	-1.02406	0.234913	0.855967	-2.75298	2.75073e-06	0.000691912	0.113453	0.84836	0.957609	1.73302	0.00739696	0.0667387	AT4G13710.2	Pectin lyase-like superfamily protein	Q944R1	Probable pectate lyase 15 OS=Arabidopsis thaliana GN=At4g13710 PE=2 SV=1	56.4598	39.1013	17.4162	14.1455	13.4603	10.5003	4.75879	1.17052	3.09419	11.0819	0.792952	2.48714	1.20986	1.41812	1.28072	0.495405	1.51738	2.02475
Potri.003G176700	-0.161384			-1.07682	0.0446814	0.588508	-1.17454	0.00100536	0.0849974	-0.0555471	0.843172	0.991444	-0.666036	0.0544421	0.450213	2.60213	6.32389e-11	2.44914e-08	2.96761	1.37404e-12	7.09784e-10	AT5G13930.1	Chalcone and stilbene synthase family protein	Q9FUB7	Chalcone synthase OS=Hypericum androsaemum PE=1 SV=1	184.72	105.827	52.1656	161.001	66.1224	73.9398	199.19	187.074	193.701	379.657	258.88	220.504	41.2354	223.293	283.995	31.5632	266.831	271.325
Potri.003G176800	-0.162059			-0.890692	0.118631	0.709304	-1.1209	0.00319281	0.170418	0.0056611	0.984119	0.999524	-0.719948	0.0487055	0.432496	2.5178	1.89718e-09	4.74031e-07	2.82355	9.7873e-11	2.52791e-08	AT5G13930.1	Chalcone and stilbene synthase family protein	P48386	Chalcone synthase 1 OS=Camellia sinensis GN=CHS1 PE=2 SV=1	65.0908	40.6926	23.3995	57.5496	23.3271	28.6403	80.7861	76.32	83.7457	157.93	107.108	85.017	17.4574	89.5126	113.611	13.7038	104.186	106.552
Potri.003G176900	-0.119786			-0.813748	0.17998	0.763443	-1.12204	0.00687414	0.255191	-0.0964038	0.748128	0.979323	-0.614398	0.099576	0.564637	2.90916	2.77426e-05	0.00128931	2.86418	5.87488e-12	2.31005e-09	AT5G13930.1	Chalcone and stilbene synthase family protein	P48386	Chalcone synthase 1 OS=Camellia sinensis GN=CHS1 PE=2 SV=1	55.4147	39.4351	16.6416	46.9602	18.6604	23.6449	72.5468	65.977	68.6279	136.343	99.954	78.4857	12.4786	84.4008	105.489	12.241	97.1147	95.0964
Potri.003G179100	0.0872538		ptc-miR1444b(3.5)	-0.162397	0.659348	0.94074	-0.126342	0.579417	0.964869	0.137023	0.531996	0.948991	0.539795	0.0273378	0.33878	0.530996	0.0402874	0.227992	0.881377	2.7066e-05	0.000993884	AT1G80630.1	RNI-like superfamily protein	Q9C5D2	F-box/LRR-repeat protein 4 OS=Arabidopsis thaliana GN=FBL4 PE=2 SV=1	9.24702	6.98514	9.91922	9.23102	7.5166	9.16163	9.13625	8.74771	10.8132	8.0131	10.7834	12.6997	9.79446	12.4107	16.2149	8.17316	13.7762	16.3897
Potri.003G181400	0.112719			-0.314519	0.263047	0.813991	-0.132254	0.438818	0.942795	-0.0800894	0.704613	0.976281	-0.249886	0.251432	0.742738	0.809194	0.000231817	0.00676199	1.06437	3.46979e-06	0.000186174	AT1G15950.3	cinnamoyl coa reductase 1	Q9S9N9	Cinnamoyl-CoA reductase 1 OS=Arabidopsis thaliana GN=CCR1 PE=1 SV=1	113.932	101.686	68.9731	60.5031	52.6768	56.3491	90.0361	84.625	84.9412	83.2478	57.4951	83.0277	50.931	89.7463	91.3657	35.6328	76.9779	81.7737
Potri.003G181600	0.484481			-0.0855399	0.754809	0.963161	0.807868	0.00419723	0.192152	0.370378	0.146548	0.774892	0.53939	0.0786748	0.51737	0.543602	0.0415017	0.231656	0.856471	0.000657882	0.0116478	AT3G50170.1	transmembrane protein%2C putative (DUF247)	Q9SD53	UPF0481 protein At3g47200 OS=Arabidopsis thaliana GN=At3g47200 PE=1 SV=1	19.8026	18.0728	18.0053	8.64445	15.7066	14.2654	6.87222	8.46961	9.19919	4.83658	7.48325	6.70757	6.50591	10.6026	8.69562	3.39906	6.1336	7.00056
Potri.003G181700	0.49568			-0.0571719	0.888273	0.98241	0.440612	0.217755	0.854388	0.616592	0.043242	0.536619	0.42576	0.250358	0.742301	1.13283	0.00949441	0.0923102	1.4601	0.00118962	0.0182001	AT5G11290.2	transmembrane protein%2C putative (DUF247)		NA	12.348	9.46284	14.1979	10.0112	12.1144	14.7149	5.42161	8.64362	8.02464	4.8741	7.55972	5.68811	4.53066	11.465	9.45526	1.94767	5.50671	4.81218
Potri.003G181800	0.513112			-0.186656	0.536582	0.910474	0.535933	0.0790849	0.677367	0.582803	0.0562406	0.59303	0.802074	0.0155509	0.263039	0.852935	0.0132101	0.114198	1.44059	9.12021e-06	0.000406551	AT3G50170.1	transmembrane protein%2C putative (DUF247)	Q9SD53	UPF0481 protein At3g47200 OS=Arabidopsis thaliana GN=At3g47200 PE=1 SV=1	11.9996	10.0785	10.3816	5.96681	7.86958	9.23992	3.59937	6.02179	4.92873	2.56324	5.32311	3.68282	3.01436	5.86115	5.4874	1.48352	4.20567	3.68627
Potri.003G181900	-0.427948		ptc-miR397a(5)	0.348131	0.521289	0.904856	-0.301573	0.441171	0.943455	-0.176089	0.519436	0.947951	-0.163938	0.581038	0.910875	-0.772513	0.0033468	0.0459631	-0.628756	0.0197786	0.128044	AT5G25110.1	CBL-interacting protein kinase 25	Q8W1D5	CBL-interacting serine/threonine-protein kinase 25 OS=Arabidopsis thaliana GN=CIPK25 PE=2 SV=1	7.40749	5.28611	14.9014	15.3122	9.40936	15.0619	26.8324	19.8499	26.2859	24.8521	16.6709	27.9033	42.4666	22.1611	28.2977	30.7932	16.4659	21.0592
Potri.003G182600	0.260261			0.555141	0.0646201	0.637734	0.696111	0.00221358	0.13674	0.511621	0.0431428	0.536619	0.588599	0.0170743	0.273575	0.234245	0.337035	0.684707	0.380676	0.224399	0.534666	AT2G07680.6	multidrug resistance-associated protein 11	Q9SKX0	ABC transporter C family member 13 OS=Arabidopsis thaliana GN=ABCC13 PE=2 SV=3	4.84001	6.38081	7.84281	4.90757	7.3582	8.31063	6.54562	7.1043	10.7945	5.60294	6.9201	10.0083	6.74924	7.215	8.78476	6.49346	7.80591	7.4423
Potri.003G183700	-0.078316			0.0784026	0.886952	0.982189	-0.207368	0.619403	0.969797	0.479829	0.103265	0.705397	0.633925	0.00450902	0.134027	-0.0680835	0.7632	0.92841	0.00924312	0.973755	0.993785	AT1G80920.1	Chaperone DnaJ-domain superfamily protein	Q9SAG8	Chaperone protein dnaJ 8, chloroplastic OS=Arabidopsis thaliana GN=ATJ8 PE=2 SV=1	33.9271	32.5925	36.4621	33.2038	19.4423	36.9879	53.4719	56.787	86.2709	46.9371	63.115	83.243	68.4656	62.3082	70.4622	56.197	53.4305	61.9676
Potri.003G189400	-0.321339			0.0968561	0.736222	0.957729	-0.20469	0.338261	0.915886	-0.185758	0.164169	0.79751	-0.0510745	0.797556	0.967562	-0.571371	0.00754076	0.0791686	-0.589643	0.00172882	0.0238835	AT3G54360.2	zinc ion binding protein		NA	20.0191	17.977	24.9032	30.7414	23.565	29.1147	41.9941	38.317	35.6241	45.655	50.5215	37.9084	55.859	38.7943	37.3981	64.6485	45.7984	45.7928
Potri.003G190600	0.248353			0.873214	0.468496	0.892325	-0.282299	0.724904	0.981749	1.32747	0.0283482	0.450848	-0.0832558	0.91507	0.987412	4.14288	0.00014783	0.0047381	3.54618	2.12846e-05	0.000816218	AT1G64660.1	methionine gamma-lyase	Q83A83	Cystathionine beta-lyase OS=Coxiella burnetii (strain RSA 493 / Nine Mile phase I) GN=metC PE=1 SV=1	22.1426	32.2308	46.7512	16.7139	13.1955	14.0986	18.1248	23.3268	59.9509	27.6524	13.5834	38.9355	5.6264	124.173	77.5337	2.92046	46.5609	24.3408
Potri.003G192800	-0.0239215			0.60098	0.101078	0.689677	0.0281698	0.878915	0.991776	0.045808	0.81722	0.986186	0.113958	0.592369	0.914952	-0.544255	0.00106601	0.0203876	-0.617052	0.000705641	0.0122303	AT5G07020.1	proline-rich family protein		NA	143.186	215.162	199.311	212.716	204.645	224.901	228.842	272.002	210.742	239.854	308.102	212.689	274.221	198.466	182.824	326.939	234.968	212.892
Potri.003G192900	0.169896			0.553158	0.199777	0.776995	0.973992	0.0710374	0.654598	0.636694	0.000543985	0.0481702	0.691015	0.0238715	0.320935	0.492872	0.0238659	0.167241	1.2145	0.00336132	0.0388224	AT3G28050.1	nodulin MtN21 /EamA-like transporter family protein	Q6J163	Auxin-induced protein 5NG4 OS=Pinus taeda PE=2 SV=1	9.81441	11.8492	16.4166	5.10988	5.9113	13.7316	22.1526	30.3185	37.1687	16.7935	22.1743	32.3625	20.4599	29.9849	28.261	10.2486	21.801	24.4611
Potri.003G193800	-0.344594			0.207585	0.567784	0.918373	-0.466923	0.125335	0.759442	-0.0673091	0.855826	0.991828	-0.158934	0.611106	0.919533	-0.818296	0.0195569	0.146784	-0.916773	0.00416339	0.0447145	AT3G12320.3	hypothetical protein		NA	4.31925	5.29489	4.42675	7.6894	6.04196	4.99218	6.59619	8.4594	4.75474	6.2766	6.39849	4.87444	7.86233	5.04792	3.91354	8.28334	5.52643	3.49084
Potri.003G194700	-0.00902014			0.118739	0.871082	0.979367	0.309244	0.612779	0.968828	0.377258	0.410718	0.924259	0.019064	0.968369	0.996312	0.51525	0.104049	0.389371	1.03533	0.000556378	0.0102216	AT3G56710.2	sigma factor binding protein 1			5.80145	4.95777	7.32074	3.12198	2.4146	5.18939	18.3592	18.5979	27.2955	30.4454	28.0857	33.8231	37.7589	43.4737	66.224	27.6948	44.5921	74.2656
Potri.003G196200	-0.129731			1.33489	0.000898133	0.201328	0.231486	0.286556	0.892333	0.12669	0.532906	0.948991	0.340357	0.0298812	0.353572	-0.0722642	0.724521	0.914338	-0.421505	0.137785	0.41246				NA	11.4739	26.8045	29.8862	26.903	30.5384	32.0019	54.4375	63.5186	56.2182	45.7344	60.2656	55.9453	53.0967	55.4608	46.93	64.5931	49.568	39.2523
Potri.003G197400	-0.146448			-1.54961	0.00256745	0.291976	0.373511	0.499951	0.954928	-0.302933	0.540443	0.95111	-0.929413	0.0533395	0.44755	0.641521	0.419372	0.749136	1.20837	0.156979	0.442547	AT3G54450.1	Major facilitator superfamily protein	Q9M1I2	Probable peptide/nitrate transporter At3g54450 OS=Arabidopsis thaliana GN=At3g54450 PE=2 SV=1	6.17666	2.61077	1.15739	0.756045	0.943995	0.996571	1.26136	1.09749	0.937609	1.37065	0.724552	0.732406	0.382871	0.73955	0.493372	0.212467	0.715843	0.286774
Potri.003G198400	0.230685		ptc-miR169q(5)	0.285949	0.498225	0.900886	1.01684	9.76783e-06	0.00359162	0.928248	0.00283325	0.138995	0.622552	0.0560506	0.455404	1.0781	8.75072e-05	0.00313314	1.38358	2.60558e-06	0.00014858	AT3G13080.1	multidrug resistance-associated protein 3	Q9LK64	ABC transporter C family member 3 OS=Arabidopsis thaliana GN=ABCC3 PE=1 SV=1	4.14129	3.50088	7.06097	3.17217	5.43928	7.27082	6.53214	8.68822	14.8428	6.67924	6.87635	13.7776	6.87907	12.2571	17.2522	5.59746	12.8426	15.029
Potri.003G202400	0.0425068			0.657379	0.102522	0.69121	0.410901	0.202814	0.844846	0.488802	0.0375842	0.513158	0.824329	0.00426254	0.130515	-0.0641167	0.803742	0.945361	-0.184778	0.543132	0.801255					11.782	15.7819	22.2253	15.4175	17.6167	22.5785	24.328	28.6807	37.6152	17.5722	23.9598	38.5996	36.8867	38.5685	32.9089	31.2881	22.4101	34.1066
Potri.003G202500	0.133937			0.981334	0.00461168	0.365458	0.383293	0.140623	0.779234	0.38808	0.0936596	0.686451	0.430924	0.0280698	0.34307	-0.304111	0.109337	0.400797	-0.185234	0.472077	0.754613	AT4G14270.2	polyadenylate-binding protein interacting protein	Q94AR4	Polyadenylate-binding protein-interacting protein 2 OS=Arabidopsis thaliana GN=CID2 PE=1 SV=1	40.7874	80.5473	73.193	42.4551	48.1138	61.1747	72.0431	78.4259	104.739	67.6307	76.3997	106.801	119.089	93.5356	101.894	103.293	78.3874	102.694
Potri.003G204000	0.125914		ptc-miR398b(5),ptc-miR398c(5)	2.2812	0.0041151	0.348856	2.16004	3.31408e-05	0.00892682	1.52964	1.54761e-08	1.79324e-05	1.34396	8.30116e-06	0.0016886	1.03354	0.00288843	0.0415595	1.34302	0.000500517	0.009453	AT2G41560.1	autoinhibited Ca(2+)-ATPase%2C isoform 4	O22218	Calcium-transporting ATPase 4, plasma membrane-type OS=Arabidopsis thaliana GN=ACA4 PE=1 SV=1	0.29416	0.818409	2.26453	0.518708	1.38445	3.1959	4.03131	8.41597	13.68	4.64123	8.83733	14.8446	6.65575	9.87483	17.7372	6.15502	10.9498	17.6472
Potri.003G206500	0.0988243			-0.479993	0.201823	0.77899	-0.635077	0.141765	0.779234	-1.22825	0.00130115	0.0867424	-1.34212	0.0136477	0.243896	0.569902	0.459166	0.775682	-1.36669	0.063781	0.268121	AT4G31980.1	PPPDE thiol peptidase family protein	Q9SD53	UPF0481 protein At3g47200 OS=Arabidopsis thaliana GN=At3g47200 PE=1 SV=1	65.2394	46.6974	44.144	49.4169	33.0503	29.9738	4.76106	2.57127	1.69164	2.66809	1.36032	0.697034	0.790444	1.71255	0.550267	1.00173	0.464808	0.251501
Potri.003G210400	0.197708			-0.372315	0.293426	0.829209	0.306849	0.33598	0.915886	-0.0148427	0.956438	0.996022	-0.724885	0.0240365	0.322782	1.65015	8.659e-09	1.63585e-06	0.93663	0.0180138	0.120818	AT5G12890.1	UDP-Glycosyltransferase superfamily protein	Q9LXV0	UDP-glycosyltransferase 92A1 OS=Arabidopsis thaliana GN=UGT92A1 PE=2 SV=1	76.5934	62.5261	49.9205	43.003	59.4255	46.0159	26.4141	21.5489	29.0104	49.5123	26.3499	33.737	11.342	37.5416	34.7108	15.6334	33.6318	30.1124
Potri.003G210900	0.127336		ptc-miR1444b(5),ptc-miR1444a(4.5)	0.0318115	0.895952	0.984011	0.0478606	0.77039	0.984998	0.0930303	0.739691	0.978568	-0.476582	0.25801	0.748105	0.64472	0.00993388	0.0953858	1.06202	0.00154126	0.0221036	AT3G20790.1	NAD(P)-binding Rossmann-fold superfamily protein	Q04869	Uncharacterized protein YMR315W OS=Saccharomyces cerevisiae (strain ATCC 204508 / S288c) GN=YMR315W PE=1 SV=1	24.1878	22.6404	26.3229	25.4061	27.3876	24.704	13.3375	10.5306	16.6062	23.8996	10.6111	23.8778	9.85287	13.5379	17.6759	8.48577	13.2845	21.5528
Potri.003G214200	-0.0292636		ptc-miR1444a(3),ptc-miR1444b(3.5)	-0.21126	0.604597	0.929107	0.358744	0.0411618	0.549892	0.166463	0.458812	0.935341	0.133345	0.647475	0.931381	0.734387	0.00281804	0.0408247	0.502391	0.086758	0.321038	AT5G13000.1	glucan synthase-like 12	Q9LXT9	Callose synthase 3 OS=Arabidopsis thaliana GN=CALS3 PE=2 SV=3	17.9438	12.9043	18.431	14.861	18.0032	19.7125	17.7888	17.1276	21.7188	12.9703	11.3503	17.2461	6.53777	11.4372	10.686	6.98472	9.85255	8.05351
Potri.003G216100	-0.260279			-0.696258	0.165051	0.749131	-0.328149	0.351223	0.921702	-0.339747	0.334727	0.905315	0.679327	0.133286	0.619922	-1.51657	0.0077806	0.0804858	-1.25927	0.00117811	0.018066	AT5G19875.1	transmembrane protein		NA	11.1497	6.14437	7.26737	5.7255	3.95074	5.07718	6.57274	6.66997	4.09656	4.19286	7.47125	6.0988	17.4601	7.85004	4.52048	16.9288	8.57806	6.4521
Potri.003G216200	0.417313			0.218378	0.636794	0.935057	0.634365	0.021899	0.433953	0.453325	0.0975861	0.695495	-0.242526	0.492183	0.87897	1.60798	2.84797e-07	2.95439e-05	1.98907	3.54674e-12	1.50708e-09	AT1G55210.2	Disease resistance-responsive (dirigent-like protein) family protein		NA	32.602	34.3232	39.1699	16.7089	21.9199	29.1733	23.8555	25.4206	37.3115	38.482	28.732	36.5261	13.3986	38.7941	44.6375	10.7633	41.3944	51.6782
Potri.003G216400	0.225185			-0.827864	0.0905946	0.683047	-0.179216	0.499375	0.95479	0.264834	0.542313	0.951687	-0.636086	0.141172	0.63021	1.77809	3.68235e-06	0.000243845	2.15499	1.38353e-06	8.93363e-05	AT1G58170.1	Disease resistance-responsive (dirigent-like protein) family protein	P13240	Disease resistance response protein 206 OS=Pisum sativum GN=PI206 PE=2 SV=2	55.5207	38.9567	17.1769	22.6657	22.8681	16.8475	7.45457	7.26299	9.91777	22.8202	11.6261	17.8584	4.56419	15.3484	16.6998	4.13276	18.6064	22.7238
Potri.003G216700	0.141807			0.25689	0.453639	0.886923	0.20938	0.274664	0.885796	0.474145	0.059403	0.604287	0.806013	0.000471427	0.0332017	-0.187026	0.533685	0.820297	-0.138652	0.651064	0.860489	AT3G32930.2	6%2C7-dimethyl-8-ribityllumazine synthase		NA	43.6081	47.7308	53.4359	41.9913	44.1148	51.8997	48.5592	58.338	73.3613	38.6655	60.7408	75.1142	79.4657	65.7083	75.9027	74.1623	61.4783	69.7757
Potri.003G218100	-0.309644			0.674839	0.0757237	0.656394	-0.218558	0.262911	0.881739	-0.241433	0.382	0.917193	-0.0508336	0.841228	0.974842	-1.07399	1.02754e-05	0.00056544	-1.02528	2.41113e-06	0.000140223	AT1G55280.1	Lipase/lipooxygenase%2C PLAT/LH2 family protein		NA	9.7643	14.2922	16.5037	19.3566	15.8321	17.0964	32.3126	31.9873	24.1457	30.4963	35.3174	23.7914	47.582	26.6356	19.2055	47.2221	26.7527	21.8268
Potri.003G222200	-0.30355			0.768616	0.0353522	0.564901	-0.11171	0.528635	0.958599	-0.03741	0.864162	0.992221	0.103289	0.658428	0.935191	-0.735153	0.00769254	0.080177	-0.877191	2.47301e-05	0.000924135	AT1G55480.1	protein containing PDZ domain%2C a K-box domain%2C and a TPR region		NA	67.4321	92.2436	139.361	177.332	160.746	164.237	200.454	243.061	161.99	207.836	268.419	179.516	243.055	171.114	125.084	304.081	191.519	153.229
Potri.003G222800	-0.328862			0.43225	0.172901	0.756541	0.060674	0.735042	0.982946	-0.0404152	0.815232	0.986186	-0.0623714	0.651567	0.931897	-0.490907	0.0163644	0.130539	-0.609303	0.000122891	0.00322147	AT1G55510.1	branched-chain alpha-keto acid decarboxylase E1 beta subunit	Q55FN7	2-oxoisovalerate dehydrogenase subunit beta, mitochondrial OS=Dictyostelium discoideum GN=bkdB PE=3 SV=1	9.99017	11.1546	16.2383	17.1852	17.0218	18.4054	27.8825	30.0889	24.9548	30.2137	29.9876	28.1452	32.8258	25.7859	21.5331	39.5243	29.0677	22.8319
Potri.003G222900	-0.275507			0.793628	0.0617391	0.634759	0.179228	0.377811	0.928594	-0.0392882	0.80237	0.985169	-0.0391919	0.820745	0.972432	-0.632353	0.00102901	0.0198432	-0.595318	0.000572136	0.0104311	AT4G26370.1	antitermination NusB domain-containing protein		NA	10.1885	16.0692	19.1418	18.4078	21.4018	19.9041	25.8086	27.3841	23.4096	29.5022	31.0626	26.485	34.8334	25.244	20.2245	35.6874	23.4878	23.3886
Potri.004G000300	0.189646		ptc-miR408-3p(5)	-0.762038	0.0938576	0.683047	-0.029212	0.876357	0.991603	0.00985087	0.968807	0.997917	-0.31618	0.18044	0.675557	1.01471	1.31992e-05	0.000689234	1.16769	1.52441e-05	0.000628493	AT5G16340.1	AMP-dependent synthetase and ligase family protein	Q9FFE9	Probable acyl-activating enzyme 6 OS=Arabidopsis thaliana GN=AAE6 PE=2 SV=1	157.544	101.598	72.1839	65.0826	67.9344	58.0928	76.4025	59.9818	87.7391	92.0011	62.7961	85.4789	54.692	108.611	115.608	40.2989	95.1291	93.4761
Potri.004G003000	-0.38477			-0.152695	0.616102	0.931994	-0.265375	0.115497	0.745009	-0.471067	0.0357251	0.501317	-0.949403	0.00169637	0.0750228	-0.932453	0.000242982	0.00698783	-0.883238	0.00270356	0.0333921	AT1G05010.1	ethylene-forming enzyme	P31237	1-aminocyclopropane-1-carboxylate oxidase OS=Actinidia deliciosa GN=ACO PE=2 SV=1	185.263	132.339	205.157	216.193	173.817	181.376	254.42	210.453	164.6	375.095	237.856	151.641	429.009	273.24	182.263	420.941	284.81	195.434
Potri.004G003200	-0.461637			-0.222012	0.622527	0.933564	-0.470359	0.0732372	0.658163	-0.28865	0.108376	0.714666	-0.35912	0.0130198	0.239175	-0.569644	0.000876182	0.0177505	-0.730847	0.000312726	0.00653353	AT4G22240.1	Plastid-lipid associated protein PAP / fibrillin family protein	Q9ZWQ8	Plastid-lipid-associated protein, chloroplastic OS=Citrus unshiu GN=PAP PE=2 SV=1	140.528	110.81	122.233	150.354	92.1662	121.841	230.017	180.19	192.338	245.363	200.333	183.471	310.331	205.943	217.782	363.456	228.554	230.711
Potri.004G006600	-0.298918			0.356622	0.257483	0.809741	-0.103718	0.611286	0.9685	-0.167197	0.364948	0.914429	-0.104807	0.604324	0.917849	-0.757324	1.27134e-05	0.000669891	-0.678322	0.000236952	0.00528414	AT1G11930.2	Putative pyridoxal phosphate-dependent enzyme%2C YBL036C type	Q9Z2Y8	Proline synthase co-transcribed bacterial homolog protein OS=Mus musculus GN=Prosc PE=1 SV=1	53.3979	58.8764	76.3351	78.5676	69.0059	75.736	114.017	117.357	90.2919	118.598	131.801	89.4497	159.255	102.043	88.9785	166.665	116.808	101.498
Potri.004G011300	-0.0471181			1.3569	0.000233834	0.104834	0.506357	0.0191601	0.407197	0.277451	0.193613	0.829757	0.569357	0.0309183	0.358695	-0.0797599	0.787958	0.939002	-0.23347	0.565493	0.814397					7.37917	17.6988	20.4244	15.0382	20.1502	22.1276	26.4215	35.0312	29.7368	19.0667	23.253	33.5875	22.7508	22.5079	21.011	26.1859	19.4504	18.5433
Potri.004G011400	0.0287846			1.1212	0.0106873	0.450943	0.143311	0.671479	0.977808	0.00665303	0.985556	0.999524	1.27261	0.000304777	0.024137	0.132347	0.708662	0.907846	0.244785	0.584087	0.825201					5.36065	9.43831	15.0224	11.4044	12.5714	12.3404	16.2398	13.8541	17.719	6.87089	14.3374	18.9346	12.4032	14.6573	12.7651	13.4918	15.8504	11.1774
Potri.004G011500	0.0675007			0.8153	0.125288	0.715889	0.328802	0.291023	0.894773	-0.0975884	0.750376	0.979608	1.32698	0.00218864	0.0885794	0.194556	0.66583	0.890675	-0.388839	0.353952	0.666157					4.5061	5.53795	11.46	7.04505	7.93543	9.52693	11.4568	10.3763	10.7119	4.21521	10.7051	10.6403	8.30115	10.6528	8.62581	9.62184	7.29803	6.51571
Potri.004G011600	-0.0636576			0.312763	0.61449	0.931217	0.408317	0.225762	0.86244	0.205185	0.443278	0.932107	1.29813	0.000380986	0.0285654	0.0252083	0.93975	0.984641	-0.112672	0.789367	0.927575					4.32103	4.34325	6.68284	7.22037	9.76608	9.18622	11.6614	15.0575	12.0421	5.1201	11.7591	13.4786	11.0644	12.473	10.2508	12.6921	9.65708	12.3406
Potri.004G012000	-0.0891786			0.462035	0.415354	0.875992	0.713227	0.207288	0.848973	0.0678073	0.870548	0.992221	1.4436	0.00018327	0.0163635	0.326798	0.466356	0.780519	0.554524	0.309428	0.625062					1.45911	1.368	2.85335	1.41703	1.32586	3.2554	5.21919	4.6821	5.87717	1.58765	3.7048	4.96844	3.73492	4.00812	5.59319	3.61349	4.29985	3.33925
Potri.004G015300	0.317716			-0.490323	0.333515	0.845444	-0.34158	0.10564	0.72989	0.278871	0.424182	0.927752	0.196559	0.658194	0.935191	1.57968	0.00730564	0.0775874	1.47699	0.00365535	0.0409788	AT4G21960.1	Peroxidase superfamily protein	Q9SB81	Peroxidase 42 OS=Arabidopsis thaliana GN=PER42 PE=1 SV=2	1578.09	1207.42	882.14	714.422	535.031	578.899	327.102	452.714	356.163	231.003	354.654	176.553	98.2484	412.203	181.484	53.5207	214.54	90.1391
Potri.004G015700	-0.389607			-0.67881	0.0798845	0.664673	-0.701234	0.000375667	0.0462809	-1.15439	8.14943e-05	0.0122719	-0.71448	0.0674619	0.487897	-1.36236	9.83502e-07	8.19127e-05	-1.07823	0.00853762	0.0732173	AT1G11700.1	senescence regulator (Protein of unknown function%2C DUF584)		NA	55.2424	38.794	25.1447	39.6532	25.327	22.9589	49.5178	24.8647	20.4726	43.2409	36.2263	16.649	55.7761	26.3635	17.6298	49.3413	32.4614	16.3733
Potri.004G016900	-0.261974			0.151115	0.673267	0.94398	-0.323922	0.124676	0.757638	-0.123692	0.472549	0.938142	0.226103	0.292043	0.77388	-0.824515	2.56026e-05	0.00120431	-0.715727	0.000706693	0.0122405	AT4G04770.1	ATP binding cassette protein 1	Q9ZS97	UPF0051 protein ABCI8, chloroplastic OS=Arabidopsis thaliana GN=ABCI8 PE=2 SV=1	64.5126	53.876	92.2119	136.856	100.243	115.82	165.441	169.407	139.092	154.511	214.594	147.943	265.887	168.375	136.107	293.335	197.154	178.929
Potri.004G017700	-0.26474			0.168949	0.739616	0.959063	-0.0761743	0.816023	0.987065	0.284394	0.426288	0.928109	-0.491256	0.219382	0.71695	0.493735	0.155973	0.479158	0.855008	0.00146104	0.0212893	AT5G36110.1	cytochrome P450%2C family 716%2C subfamily A%2C polypeptide 1	Q50EK1	Cytochrome P450 716B1 OS=Picea sitchensis GN=CYP716B1 PE=2 SV=1	10.6229	8.46226	15.814	13.2024	9.19068	15.579	21.4096	15.2906	33.1468	46.5871	19.209	47.3388	23.9344	24.942	43.4419	22.9071	34.6382	42.5016
Potri.004G019900	-0.33325			-0.998256	0.014009	0.486287	-1.72675	0.0149039	0.367512	-3.64002	2.1782e-07	0.000147228	-1.52003	0.212403	0.709056	1.34908	0.312752	0.66351	-1.06243	0.482039	0.762388	AT1G61800.2	glucose-6-phosphate/phosphate translocator 2	Q94B38	Glucose-6-phosphate/phosphate translocator 2, chloroplastic OS=Arabidopsis thaliana GN=GPT2 PE=2 SV=2	33.2913	17.2084	14.4195	87.147	24.0851	28.5456	122.256	15.6991	5.71441	122.661	78.6958	6.74172	18.6601	83.3684	12.693	171.411	152.878	13.3342
Potri.004G020000	-0.308962			5.06699	0.00448724	0.363504	0.89942	0.492752	0.954079	0.030698	0.897925	0.993298	0.00756042	0.967078	0.996312	-1.02036	0.000304838	0.00830425	-0.926723	2.87134e-06	0.000159927	AT1G70880.1	Polyketide cyclase/dehydrase and lipid transport superfamily protein		NA	1.52202	29.2435	73.0449	33.2707	16.1704	105.31	783.508	795.002	798.078	792.375	895.476	702.183	1607.02	739.122	866.922	1572.79	807.744	912.329
Potri.004G022900	-0.253746			0.133417	0.695773	0.952078	-0.148486	0.519443	0.956798	0.025313	0.886148	0.992221	-0.111335	0.584788	0.911706	-0.648377	0.00054251	0.0126442	-0.473018	0.00322547	0.0376162	AT4G21210.1	PPDK regulatory protein	Q8GVP6	Probable pyruvate, phosphate dikinase regulatory protein, chloroplastic OS=Oryza sativa subsp. japonica GN=PDRP1 PE=2 SV=2	11.7023	11.6571	13.5603	16.4674	13.2118	16.1218	16.1781	17.0823	16.0882	19.0035	19.9436	15.3923	26.0369	17.3607	16.4042	25.2531	18.1186	19.3791
Potri.004G023000	-0.405291			0.735403	0.0960696	0.684915	-0.128352	0.683023	0.978873	-0.377953	0.0425679	0.535171	-0.0962518	0.650036	0.931897	-1.17308	3.56827e-08	5.38415e-06	-1.11599	4.0695e-06	0.000211045	AT4G21215.2	transmembrane protein		NA	17.4064	25.9709	30.5793	40.495	31.7601	41.6502	79.1185	70.2869	54.075	71.2032	76.6938	56.9353	72.484	35.1597	29.9562	92.9928	48.5244	36.5576
Potri.004G025100	0.323142			0.799404	0.350342	0.852363	0.792378	0.194443	NA	0.35906	0.437169	0.93146	0.244076	0.633863	0.926926	1.21843	0.0158937	0.127926	1.50667	0.000663596	0.0117253	AT4G23180.1	cysteine-rich RLK (RECEPTOR-like protein kinase) 10	Q8GYA4	Cysteine-rich receptor-like protein kinase 10 OS=Arabidopsis thaliana GN=CRK10 PE=1 SV=3	1.80292	2.14956	4.43728	1.2789	1.89948	2.36631	2.43013	3.01098	3.03596	3.64023	2.59918	6.08414	2.41464	5.70769	5.82918	2.08922	5.2257	6.52707
Potri.004G025900	0.28079			0.61342	0.174083	0.757165	0.547226	0.090848	0.703374	0.654753	0.0437757	0.53916	0.199741	0.496176	0.880169	1.62078	2.77638e-09	6.44253e-07	1.14053	1.73308e-05	0.000689698	AT4G05200.1	cysteine-rich RLK (RECEPTOR-like protein kinase) 25	Q9C5S8	Cysteine-rich receptor-like protein kinase 5 OS=Arabidopsis thaliana GN=CRK5 PE=1 SV=1	5.67149	6.58739	10.8576	4.36001	5.07056	7.45733	8.56191	9.84779	15.7737	11.4581	9.44835	16.945	5.73277	17.8933	17.8787	6.72566	13.5662	15.8775
Potri.004G026000	0.16343			0.429366	0.328408	0.844215	0.528759	0.226382	0.86244	0.793995	0.0214757	0.404779	0.375508	0.297389	0.776432	1.33169	6.1059e-06	0.000367572	0.874	0.00303653	0.03628	AT4G05200.2	cysteine-rich RLK (RECEPTOR-like protein kinase) 25	Q9M0X5	Cysteine-rich receptor-like protein kinase 25 OS=Arabidopsis thaliana GN=CRK25 PE=2 SV=1	2.67395	2.93055	4.55468	2.18665	2.81643	3.38761	4.67858	5.34636	9.87301	6.39316	5.41262	11.2263	3.57265	8.85878	9.1908	4.40688	7.98425	8.287
Potri.004G028700	0.115355			-0.448012	0.390259	0.865368	0.268288	0.390848	0.931871	1.03442	0.000146103	0.0180832	0.597823	0.0385772	0.39133	0.664187	0.087196	0.3533	0.040372	0.918826	0.976018	AT4G27290.1	S-locus lectin protein kinase family protein	O81832	G-type lectin S-receptor-like serine/threonine-protein kinase At4g27290 OS=Arabidopsis thaliana GN=At4g27290 PE=2 SV=4	2.49534	1.11531	2.80966	2.37008	2.89489	2.79855	2.06218	4.40771	4.03098	1.9247	2.88623	2.96957	2.2022	3.74849	3.22395	2.58386	2.91657	1.63687
Potri.004G030100	-0.194654			0.560671	0.124203	0.715236	-0.179376	0.401141	0.935006	-0.0970497	0.637577	0.969674	0.142652	0.3576	0.814262	-0.614321	0.000773761	0.0163009	-0.603056	8.58557e-05	0.00248557	AT2G44870.1	replicase polyprotein 1ab protein		NA	24.1731	30.675	39.5464	39.7207	32.4268	36.9771	44.5995	45.0992	39.2924	45.5851	55.957	45.0622	65.2491	47.4661	38.754	68.3507	48.9705	43.0028
Potri.004G030700	0.0773019			-0.112873	0.80399	0.968475	-0.534658	0.0811438	0.680512	0.0490861	0.838526	0.990445	-0.536511	0.0764307	0.512407	2.4731	2.3097e-05	0.00110726	2.45745	1.38451e-10	3.3773e-08	AT1G61720.1	NAD(P)-binding Rossmann-fold superfamily protein	Q9SEV0	Anthocyanidin reductase OS=Arabidopsis thaliana GN=BAN PE=1 SV=2	281.406	287.604	196.282	305.799	193.5	222.488	602.58	681.566	581.063	892.067	715.388	517.291	115.757	694.023	605.72	91.217	571.603	490.076
Potri.004G031300	-0.102124			0.188241	0.756152	0.963161	-0.0267951	0.93863	0.996215	-0.385714	0.289791	0.8863	-0.427456	0.277304	0.764253	-0.902411	0.0670465	0.305482	-1.05605	0.00267565	0.0331403	AT4G27230.2	histone H2A 2	O04848	Probable histone H2AXa OS=Arabidopsis thaliana GN=At1g08880 PE=1 SV=1	17.1691	25.998	8.71987	8.06005	8.06956	7.63164	5.10863	4.40139	3.62951	6.02216	4.26367	4.70482	7.04221	4.27643	3.49816	7.19735	3.95181	3.50652
Potri.004G031800	0.35781			0.39585	0.0770911	0.659275	0.455564	0.0228291	0.444027	0.443556	0.0568351	0.595906	0.678952	0.00215701	0.0879075	-0.0731802	0.804714	0.945482	-0.254502	0.361608	0.672163	AT5G54680.1	basic helix-loop-helix (bHLH) DNA-binding superfamily protein	Q9FH37	Transcription factor ILR3 OS=Arabidopsis thaliana GN=ILR3 PE=1 SV=1	20.5258	27.7526	23.8275	21.1267	31.9221	25.5081	11.8301	18.1206	14.3844	11.2029	18.5536	17.321	10.3011	9.87659	9.70548	12.7244	9.15759	11.1577
Potri.004G032500	0.103766			1.04866	9.89537e-05	0.0607081	0.428062	0.00325696	0.171471	0.266464	0.201815	0.834822	0.679356	0.000461125	0.032939	-0.310509	0.248429	0.600828	-0.154884	0.546474	0.803127	AT4G05120.2	Major facilitator superfamily protein		NA	22.7487	44.2217	47.8461	46.9655	62.2969	62.8865	76.094	110.97	77.843	52.0753	83.8224	83.6144	69.7904	60.9707	53.103	63.0711	57.3726	53.6058
Potri.004G032700	0.138123			-0.383384	0.49507	0.900188	0.717891	0.00273058	0.15774	0.775339	0.00382775	0.165266	0.515124	0.0847796	0.531702	0.251084	0.345175	0.691033	0.611837	0.0538574	0.242584	AT4G21430.1	protein B160	Q7LBC6	Lysine-specific demethylase 3B OS=Homo sapiens GN=KDM3B PE=1 SV=2	2.29684	1.13922	2.5705	2.23097	3.81494	3.46446	2.59927	3.7704	4.8877	2.74884	2.80141	5.0863	2.92609	3.17328	3.91574	2.62298	3.68662	3.67608
Potri.004G033200	-0.226616			0.401735	0.13393	0.722757	0.110066	0.537837	0.960845	-0.0447148	0.824008	0.987697	0.0744612	0.698737	0.945949	-0.51694	0.0406727	0.229137	-0.679709	6.55602e-05	0.00200835	AT4G05090.1	Inositol monophosphatase family protein	Q9M0Y6	Putative PAP-specific phosphatase, mitochondrial OS=Arabidopsis thaliana GN=At4g05090 PE=2 SV=1	18.4807	22.2218	25.9967	28.3781	31.9158	28.7975	34.9247	41.5583	28.3348	30.4414	37.2692	26.9963	30.1115	23.2223	19.3457	37.8411	25.8058	22.3806
Potri.004G033400	0.0273812			0.617324	0.0775708	0.659521	-0.326973	0.11352	0.74034	-0.305798	0.219711	0.849838	-0.069741	0.792049	0.966682	-0.737598	0.00394818	0.0511108	-0.658118	0.022527	0.139806	AT4G21445.1	receptor-interacting protein		NA	29.5771	48.7678	36.5459	50.035	37.3396	41.6161	40.8744	36.333	30.9279	44.5096	51.9257	33.0889	62.4567	45.33	30.569	66.0763	50.4605	36.8146
Potri.004G034100	0.0966259			-0.0481131	0.872999	0.979881	-0.116299	0.478698	0.950626	-0.154165	0.475651	0.93887	-0.216522	0.429834	0.850579	0.72906	0.000913138	0.018229	0.644705	0.00635436	0.0601314	AT4G05020.1	NAD(P)H dehydrogenase B2	P40215	External NADH-ubiquinone oxidoreductase 1, mitochondrial OS=Saccharomyces cerevisiae (strain ATCC 204508 / S288c) GN=NDE1 PE=1 SV=1	14.9829	14.4563	13.8314	17.6012	17.4129	14.8021	17.9448	17.4622	15.0387	21.4537	20.8724	16.1755	14.2682	26.6618	21.4325	14.9997	25.0753	23.2903
Potri.004G035100	0.294545			0.0529873	0.86849	0.978615	0.00898992	0.968374	0.998475	0.719668	0.00219467	0.11947	0.266446	0.234567	0.731144	1.01266	5.63461e-05	0.00224582	0.687681	0.012203	0.0932512	AT5G57580.1	Calmodulin-binding protein		NA	9.90139	9.68622	10.6151	11.7332	11.8881	11.4613	4.74018	7.30727	8.13813	7.56147	9.10242	9.14237	3.68539	7.54059	7.47904	5.82889	9.1998	9.55773
Potri.004G036900	-0.0337204			0.0501977	0.885655	0.982189	-0.846641	0.00116967	0.0918491	-0.126009	0.666909	0.97301	0.294657	0.374674	0.822518	0.262065	0.406139	0.7406	0.0685412	0.826566	0.942128	AT1G61215.1	bromodomain 4		NA	3.88342	3.96942	3.83621	4.54769	2.6804	2.33753	3.14152	2.77348	2.8671	2.14986	3.03261	2.28563	2.66955	3.3567	3.11886	2.71459	2.85649	2.58668
Potri.004G037600	-0.183525			0.281846	0.236417	0.800405	-0.0870311	0.579502	0.964869	-0.0778248	0.713786	0.976792	0.0263481	0.872086	0.979891	-0.599478	0.00189063	0.0311579	-0.28497	0.12425	0.391741	AT1G61150.9	LisH and RanBPM domains containing protein	Q54X16	UPF0559 protein OS=Dictyostelium discoideum GN=DDB_G0279265 PE=3 SV=2	15.3599	17.7987	18.5887	19.9699	17.3747	19.7031	20.0971	20.849	17.7841	20.1822	22.5379	18.7909	27.2241	18.7776	17.736	22.9372	20.1517	18.2436
Potri.004G041800	-0.334499			-0.114307	0.662913	0.941039	-0.175908	0.275878	0.88622	-0.195698	0.372006	0.914429	-0.795986	1.62927e-05	0.00293181	0.39771	0.0798413	0.336157	0.362138	0.185126	0.482837	AT4G04955.1	allantoinase	Q9RKU5	Allantoinase OS=Streptomyces coelicolor (strain ATCC BAA-471 / A3(2) / M145) GN=allB PE=3 SV=1	8.08924	7.69607	6.68777	8.38199	7.39585	7.2659	13.5397	9.87928	12.9994	22.396	12.2854	13.6256	9.46935	12.7474	12.5515	10.7591	14.0968	14.5453
Potri.004G043500	0.0803541		ptc-miR169ac(5)	0.894285	0.127133	0.717588	0.329158	0.402611	0.935006	0.714486	0.00936347	0.277855	0.0105762	0.967612	0.996312	1.04254	0.00017641	0.00542946	0.869938	0.000860401	0.0142472	AT2G33770.1	phosphate 2	Q8VY10	Probable ubiquitin-conjugating enzyme E2 24 OS=Arabidopsis thaliana GN=UBC24 PE=2 SV=1	1.17857	1.79175	2.67716	1.69667	1.98049	2.22238	4.37235	5.22966	8.49103	6.38842	5.01106	7.89418	4.38419	7.75289	10.3838	4.68023	8.1029	9.51323
Potri.004G043800	0.374338			-0.00968684	0.986381	0.998158	0.143425	0.627286	0.970625	-0.194187	0.556034	0.955037	1.59005	1.68267e-08	9.02898e-06	-0.393114	0.162166	0.488368	0.28757	0.383276	0.688978	ATCG01280.1	Chloroplast Ycf2%3BATPase%2C AAA type%2C core	Q14F97	Protein ycf2 OS=Populus alba GN=ycf2-A PE=3 SV=1	34.7729	39.1913	25.0009	35.0634	40.9567	35.6633	17.3727	14.5643	15.4939	8.14542	28.0269	21.5135	27.3313	21.4748	20.9224	22.1337	30.6701	24.4475
Potri.004G044400	-0.153864			-0.149586	0.771773	0.96515	-0.751837	0.136572	0.774274	-0.85726	0.0528483	0.578479	-1.42093	0.00499815	0.143978	1.44473	0.01447	0.120949	0.310406	0.614186	0.841101	AT4G20970.1	basic helix-loop-helix (bHLH) DNA-binding superfamily protein		NA	3.22128	2.9755	2.91746	4.00015	2.55807	2.18794	6.93975	2.64585	4.69017	9.88897	2.99618	4.40044	5.73048	20.1485	11.2505	4.47401	7.50201	4.02075
Potri.004G044500	0.0581645		ptc-miR408-3p(4.5),ptc-miR397a(4.5)	-0.352923	0.239124	0.801108	0.032355	0.809802	0.986892	0.17382	0.435301	0.931043	0.0401604	0.837235	0.974255	0.628874	0.0121101	0.108274	0.635502	8.29171e-06	0.000376416	AT4G20980.4	Eukaryotic translation initiation factor 3 subunit 7 (eIF-3)	P56820	Eukaryotic translation initiation factor 3 subunit D OS=Arabidopsis thaliana GN=TIF3D1 PE=1 SV=1	41.0005	29.7297	33.5458	32.1812	35.0062	30.2465	29.7775	26.7519	37.9031	34.668	33.2326	38.301	30.8685	41.6267	55.309	30.4122	45.5754	50.024
Potri.004G044800	0.131516			-1.13676	0.0171007	0.500841	-0.256381	0.299783	0.897061	-0.204765	0.629329	0.96889	0.0118169	0.969287	0.996312	1.19491	0.00318211	0.0444367	1.07292	0.0149891	0.107289	AT1G28280.2	VQ motif-containing protein		NA	28.7063	13.5486	11.0617	11.8922	11.6598	8.07518	5.64752	4.26696	5.17843	5.81381	4.99715	6.82262	2.52059	5.03858	6.61403	2.57862	5.47115	5.72113
Potri.004G047600	0.189418			-0.597904	0.22058	0.793944	-0.842287	0.0486236	0.586277	-0.180859	0.549211	0.952808	-0.589691	0.0678554	0.489014	0.287338	0.331667	0.680286	0.922233	0.00380555	0.0419837	AT5G44210.1	erf domain protein 9	Q40477	Ethylene-responsive transcription factor 4 OS=Nicotiana tabacum GN=ERF4 PE=1 SV=1	42.0973	34.6758	14.8054	34.5299	22.8054	15.4	9.60311	7.46099	9.20692	14.2764	8.51717	10.6462	12.3563	15.2372	15.8214	7.70459	16.744	13.5875
Potri.004G048000	-0.0469245			0.828147	0.225231	0.795556	-0.0299521	0.941585	0.996733	1.07342	0.00285658	0.139656	0.219568	0.780984	0.964694	-0.219568	0.747648	0.922764	-0.765765	0.0627805	0.265759					26.2791	44.3351	43.6735	19.9077	13.6988	24.6495	40.4709	63.1347	99.7771	55.3466	43.9057	85.6661	202.499	189.169	164.523	186.552	118.805	112.705
Potri.004G048300	-0.11422			-0.810497	0.11491	0.705527	-0.338095	0.297891	0.896071	-0.23741	0.4543	0.93504	-1.18247	0.000689522	0.0413277	0.244131	0.397209	0.7343	1.19979	3.96614e-07	3.10976e-05	AT1G28400.1	GATA zinc finger protein			293.143	207.957	97.049	90.1744	83.9523	56.8913	30.5637	22.4473	27.8459	57.507	18.7025	32.1255	14.0145	15.9945	17.5137	9.09796	21.3763	23.9113
Potri.004G049100	0.221316			-0.782934	0.00611975	0.377814	0.0305893	0.862546	0.989346	0.345555	0.0678038	0.624482	0.231329	0.442614	0.857337	0.765493	0.0108413	0.100969	1.16182	0.000147425	0.00369897	AT1G28440.1	HAESA-like 1	Q9SGP2	Receptor-like protein kinase HSL1 OS=Arabidopsis thaliana GN=HSL1 PE=2 SV=1	32.3376	18.1706	18.3306	13.9877	14.4026	13.8583	7.88937	9.61549	10.3149	6.02932	6.12475	8.07718	4.02615	6.14543	7.8843	2.60791	5.66949	5.31348
Potri.004G050700	-0.172854			-0.558083	0.254114	0.807655	-0.496821	0.0118945	0.334389	0.201006	0.450212	0.934232	0.810044	0.000160722	0.0150995	0.277324	0.455152	0.773504	-0.351033	0.128349	0.398352					12.0027	5.93561	11.0531	19.0354	15.0559	11.707	11.1085	14.8164	11.2379	5.60413	10.1818	9.53642	14.5567	19.5819	16.1982	15.2062	12.0663	10.8049
Potri.004G051100	-0.256759			0.53744	0.203238	0.779823	-0.0851761	0.671489	0.977808	-0.341663	0.0568562	0.595906	0.0972177	0.601994	0.917542	-0.701062	0.00095693	0.0188442	-0.710895	0.000315037	0.00657137	AT5G46020.1	28 kDa heat/acid-stable phosphoprotein-like protein	Q62785	28 kDa heat- and acid-stable phosphoprotein OS=Rattus norvegicus GN=Pdap1 PE=1 SV=1	6.61163	8.13267	11.4313	13.0894	12.1767	12.2848	17.4248	13.6872	13.8457	14.3641	15.3606	15.4187	25.0556	17.2142	14.0042	26.0674	17.1586	14.8902
Potri.004G051700	0.0710987			1.64043	0.368504	NA	1.62425	0.58384	NA	1.5082	0.0159469	0.351974	0.294376	0.538277	0.897133	2.24274	0.000502852	0.0119111	2.90881	5.31242e-09	7.95203e-07	AT4G17500.1	ethylene responsive element binding factor 1	O04681	Pathogenesis-related genes transcriptional activator PTI5 OS=Solanum lycopersicum GN=PTI5 PE=2 SV=1	0.0573419	0.253486	0.311145	0	0.0753151	0.147984	2.10018	2.96127	7.7742	5.50901	4.72581	8.91409	1.55837	4.37992	10.6524	1.38755	6.99557	15.0405
Potri.004G053200	0.0335197			0.340052	0.361149	0.8568	0.192216	0.498825	0.95479	0.195398	0.409017	0.924182	-0.110562	0.628619	0.925741	1.38394	0.000613025	0.0136576	0.512526	0.109623	0.36511	AT2G33980.4	nudix hydrolase homolog 22	Q8GYB1	Nudix hydrolase 15, mitochondrial OS=Arabidopsis thaliana GN=NUDT15 PE=1 SV=2	8.97138	10.1859	12.6984	9.82629	11.4317	10.9421	17.3	22.1328	18.0469	18.6663	17.3803	17.3461	5.54469	16.3068	13.6839	8.5602	11.0039	11.1477
Potri.004G054600	0.539789			1.1403	4.16146e-05	0.0334539	0.485161	0.477153	0.950511	0.977516	0.000956685	0.0684677	-0.0255316	0.966275	0.996312	3.37777	1.06445e-14	1.06683e-11	2.96711	6.41102e-05	0.00197773	AT4G18550.2	alpha/beta-Hydrolases superfamily protein	O49523	Phospholipase A1-IIgamma OS=Arabidopsis thaliana GN=DSEL PE=1 SV=1	56.6198	115.082	130.771	137.085	269.094	110.428	29.0816	56.5344	57.2371	86.4144	79.4076	90.6582	20.2304	246.672	179.477	21.112	168.608	187.439
Potri.004G055900	-0.433544			NA	NA	NA	-0.312342	0.808141	NA	-2.49189	4.14827e-09	6.72933e-06	-2.12874	3.99163e-06	0.000933761	-3.2219	0.000290137	0.00803565	-3.15991	0.00613743	0.0585199	AT5G45890.1	senescence-associated gene 12	P12412	Vignain OS=Vigna mungo PE=1 SV=1	0	0	0	0.345129	0.0650574	0.48286	30.7294	5.09629	5.6894	11.6893	3.28745	2.13522	110.28	17.9343	6.07692	119.792	22.4873	5.76448
Potri.004G057700	0.0584378			-0.693529	0.103642	0.693342	-0.14785	0.626879	0.970625	0.499683	0.0285584	0.452561	-0.107662	0.669271	0.937655	1.97989	9.24486e-13	5.50828e-10	1.96106	8.44614e-12	3.00694e-09	AT1G09850.1	xylem bark cysteine peptidase 3	P25776	Oryzain alpha chain OS=Oryza sativa subsp. japonica GN=Os04g0650000 PE=1 SV=2	68.0379	48.8942	29.0634	48.1127	47.9625	37.8386	61.0976	78.5132	91.0579	95.5203	91.9465	85.8444	23.4006	85.239	102.045	19.9793	80.3128	83.476
Potri.004G061200	-0.394954		ptc-miR398c(4.5),ptc-miR398b(4.5)	0.615454	0.0994253	0.687412	-0.00735395	0.970856	0.998743	-0.188461	0.212359	0.844066	-0.158804	0.368076	0.819329	-0.711963	4.61064e-06	0.000291928	-0.67741	1.03617e-05	0.000451952	AT4G18810.1	NAD(P)-binding Rossmann-fold superfamily protein		NA	24.5129	29.309	46.8358	54.4077	50.9264	56.2476	75.9998	72.8516	62.0362	80.2221	80.2657	63.9272	85.6358	53.2174	52.7303	100.493	65.6968	62.0361
Potri.004G063500	-0.186834			0.112673	0.851015	0.975939	-0.0861595	0.791954	0.985989	0.587055	0.0622383	0.612519	0.0944898	0.784284	0.965219	0.653427	0.0376532	0.218845	1.08835	0.00301783	0.03619	AT1G29750.2	receptor-like kinase in flowers 1	Q9FXF2	Probable LRR receptor-like serine/threonine-protein kinase RFK1 OS=Arabidopsis thaliana GN=RKF1 PE=1 SV=1	1.4076	1.17908	1.9368	1.66868	1.23489	1.85311	4.19693	4.53944	7.41881	5.52245	4.0349	7.83095	3.57244	5.01508	6.40773	3.53587	6.48216	6.97267
Potri.004G065000	-0.241195			3.22214	0.0332448	NA	1.47191	0.148847	NA	0.0153787	0.972798	0.998522	-0.294953	0.547919	0.900675	-1.79154	1.34157e-06	0.000105675	-1.0538	0.00308466	0.0366391	AT1G30040.1	gibberellin 2-oxidase	Q9XG83	Gibberellin 2-beta-dioxygenase OS=Phaseolus coccineus GN=GA2OX1 PE=2 SV=1	0.0639485	0.680322	0.741883	0.22799	0.480822	0.777273	4.36405	5.79352	3.4439	6.07962	6.85518	3.05314	11.6261	3.50208	3.42941	8.92213	5.43027	4.02079
Potri.004G066700	-0.0529634			1.11375	0.00182417	0.254652	0.262883	0.140121	0.779234	-0.0235578	0.911444	0.993298	0.35033	0.0758797	0.511101	-0.311315	0.225648	0.57702	-0.399555	0.0898649	0.32759	AT1G73350.2	ankyrin repeat protein		NA	5.06252	10.9807	10.7228	10.9982	13.6807	12.5721	14.0095	14.688	13.1592	10.9237	14.0729	13.6851	13.3061	12.1035	9.53399	14.231	10.5483	10.3901
Potri.004G067000	0.0611603			-0.0727255	0.778573	0.965261	0.00499745	0.979941	0.999291	0.359973	0.0678403	0.624482	-0.213923	0.335556	0.802772	1.65733	3.34904e-07	3.3689e-05	1.50196	5.79859e-11	1.57488e-08	AT5G24760.1	GroES-like zinc-binding dehydrogenase family protein	Q8LEB2	Alcohol dehydrogenase-like 6 OS=Arabidopsis thaliana GN=At5g24760 PE=2 SV=2	20.5865	19.1904	18.9197	20.9222	20.5224	20.9834	25.1022	30.896	32.7858	36.3311	31.4236	31.4927	9.32668	29.2536	30.5859	8.45154	24.2948	24.9407
Potri.004G067800	0.367084			0.741278	0.446597	0.885833	0.233343	0.574107	0.964869	1.47698	0.155465	0.78754	-0.23033	0.818726	0.97216	7.05265	1.3133e-09	3.50773e-07	5.7073	1.52032e-05	0.000627787	AT1G17860.1	Kunitz family trypsin and protease inhibitor protein	P13087	Miraculin OS=Richadella dulcifica PE=1 SV=3	182.976	317.842	245.984	109.677	140.964	115.221	17.9358	10.59	75.9815	62.2123	10.0461	96.404	0.541853	72.15	73.8529	1.22545	55.211	82.9195
Potri.004G069600	-0.379424			-1.36675	0.00824434	0.41692	-1.16541	2.77234e-05	0.00776567	-0.30227	0.135397	0.75706	-0.645409	0.00752057	0.178219	0.324937	0.27376	0.625626	0.118189	0.707353	0.889127	AT3G16520.3	UDP-glucosyl transferase 88A1	Q9LK73	UDP-glycosyltransferase 88A1 OS=Arabidopsis thaliana GN=UGT88A1 PE=2 SV=1	19.6789	8.43858	5.65102	12.0714	5.30165	5.34124	24.674	18.7095	20.7392	29.3478	20.5209	17.1454	18.2239	19.9131	26.4272	20.8613	23.7661	24.9725
Potri.004G072900	-0.115783			0.61998	0.0959062	0.684719	0.101961	0.612506	0.968828	0.0920193	0.724009	0.977375	0.0752478	0.715467	0.949733	-0.909689	8.16863e-09	1.55586e-06	-0.668487	0.00632642	0.0599315	AT5G52780.1	transmembrane protein%2C putative (DUF3464)	Q9LTD9	Uncharacterized protein PAM68-like OS=Arabidopsis thaliana GN=At5g52780 PE=2 SV=1	142.274	211.145	209.005	225.736	211.901	268.204	272.59	278.819	296.667	304.156	370.468	272.545	435.286	242.097	227.698	432.897	292.469	272.192
Potri.004G073700	0.494458			0.57042	0.0731634	0.655159	0.347022	0.175681	0.822706	-0.0371498	0.909235	0.993298	0.294518	0.26548	0.753687	0.599367	0.0358989	0.21291	0.644972	0.00279444	0.0341622	AT4G25720.1	glutaminyl cyclase	Q84WV9	Glutaminyl-peptide cyclotransferase OS=Arabidopsis thaliana GN=QCT PE=1 SV=1	5.87327	9.23594	7.45121	6.88873	10.1746	7.28107	6.98308	5.92993	7.33352	7.15134	8.94094	8.74207	6.22974	9.56884	9.58804	6.56844	9.94324	11.4242
Potri.004G074400	-0.124914		ptc-miR169i(5),ptc-miR169q(5)	-0.0941071	0.715311	0.954836	0.0586726	0.718339	0.981291	0.0120836	0.944274	0.995083	-0.117252	0.518189	0.888943	-0.573567	0.0158725	0.127851	-0.757608	1.55444e-05	0.000635895	AT5G17310.2	UDP-glucose pyrophosphorylase 2	Q9SDX3	UTP--glucose-1-phosphate uridylyltransferase OS=Musa acuminata GN=UGPA PE=2 SV=1	95.8533	92.5921	78.3482	72.0689	74.6175	73.9526	66.8388	77.3616	60.2272	70.9542	74.9583	56.2549	72.6227	56.3593	42.5059	85.6517	53.6088	52.6724
Potri.004G074900	0.387822			-0.0448374	0.87774	0.980781	0.156583	0.419802	0.936881	0.13056	0.443026	0.932107	-0.204566	0.346057	0.809207	0.971907	5.63074e-06	0.00034706	0.980372	2.99588e-07	2.45113e-05	AT1G65930.1	cytosolic NADP+-dependent isocitrate dehydrogenase	P50218	Isocitrate dehydrogenase [NADP] OS=Nicotiana tabacum PE=2 SV=1	35.8275	38.2911	26.8605	25.1086	29.0328	26.3454	21.2044	21.5343	24.2142	24.604	21.8432	21.0052	12.525	24.3732	25.9793	12.0843	23.6553	24.9626
Potri.004G075200	0.0818109			-0.868061	0.016463	0.496547	-0.310363	0.348048	0.919855	-0.886471	0.000168099	0.019856	-1.57665	1.05382e-05	0.0020716	0.693217	0.0278476	0.184411	0.875259	0.029101	0.165832	AT5G17330.1	glutamate decarboxylase	Q42521	Glutamate decarboxylase 1 OS=Arabidopsis thaliana GN=GAD1 PE=1 SV=2	146.619	90.4845	59.2777	57.1629	49.1644	42.3411	16.5915	7.52686	9.92069	20.699	5.32997	8.51739	4.26296	7.49046	6.66249	2.89638	6.04059	5.0383
Potri.004G075800	-0.153215			-0.11046	0.555	0.91402	-0.568846	0.0123046	0.339305	-0.754679	0.000641079	0.0532988	-0.564318	0.0490506	0.432629	-0.024432	0.928004	0.981477	-0.0297573	0.904531	0.971508	AT1G65840.1	polyamine oxidase 4	Q8H191	Probable polyamine oxidase 4 OS=Arabidopsis thaliana GN=PAO4 PE=1 SV=1	28.6437	26.3185	24.5698	32.5604	22.1197	21.4645	20.639	12.2977	12.0365	24.1258	17.2431	15.4997	14.4652	17.3854	11.4589	16.4253	17.83	14.4297
Potri.004G076000	0.0949342			0.57793	0.453265	NA	1.00278	0.210201	NA	0.389873	0.589319	0.961699	-0.510607	0.318397	0.792917	2.45253	3.33776e-05	0.0014944	2.82005	4.73698e-11	1.32761e-08	AT3G02720.1	Class I glutamine amidotransferase-like superfamily protein	O59413	Intracellular protease 1 OS=Pyrococcus horikoshii (strain ATCC 700860 / DSM 12428 / JCM 9974 / NBRC 100139 / OT-3) GN=pfpI PE=1 SV=1	0.772287	1.00389	1.12557	0.316805	0.496278	0.737387	2.16463	1.04511	3.97552	5.75304	2.89856	5.23636	1.24285	4.60016	9.21999	0.851083	4.72241	7.72482
Potri.004G076200	0.133218			0.937951	0.18851	0.770537	1.10314	0.135735	NA	0.580795	0.298434	0.891892	-0.119263	0.823634	0.972432	1.99615	7.20174e-05	0.0027035	2.20864	1.28152e-06	8.39597e-05	AT3G02720.1	Class I glutamine amidotransferase-like superfamily protein	Q51732	Intracellular protease 1 OS=Pyrococcus furiosus (strain ATCC 43587 / DSM 3638 / JCM 8422 / Vc1) GN=pfpI PE=1 SV=1	0.906816	1.54303	1.70556	0.525728	0.952507	1.22495	2.60734	2.5327	4.69161	6.95154	4.10824	8.76258	2.08816	5.69579	11.3759	1.69792	5.69606	10.5406
Potri.004G078800	-0.482435			-0.543518	0.0643674	0.637734	-0.327137	0.0643738	0.638834	-0.505268	0.0126273	0.315461	-0.283738	0.286533	0.769839	-0.663673	0.000585557	0.0132976	-0.558224	0.00927302	0.0773829	AT5G52510.1	SCARECROW-like 8	Q9FYR7	Scarecrow-like protein 8 OS=Arabidopsis thaliana GN=SCL8 PE=2 SV=1	30.3588	19.9448	20.2418	23.712	17.3648	19.9915	26.5509	20.6275	17.1771	22.2513	21.0259	15.6449	26.1417	16.6567	16.8414	25.0136	19.3041	15.2266
Potri.004G082000	0.233378			-0.583095	0.297145	0.831116	0.285721	0.521565	0.956798	-0.206307	0.778294	0.983071	-0.81177	0.296702	0.775502	1.29702	0.00485763	0.0589742	0.888087	0.0056754	0.0552136	AT1G65880.1	benzoyloxyglucosinolate 1	Q9SS01	Benzoate--CoA ligase, peroxisomal OS=Arabidopsis thaliana GN=AAE20 PE=2 SV=1	181.159	142.592	82.3701	80.6293	126.339	69.2432	14.38	15.6701	10.2003	27.3663	21.6913	9.54818	4.1771	13.4899	7.27019	4.07909	9.2774	6.3851
Potri.004G083700	-0.331937			-0.312584	0.609969	0.929795	-0.419763	0.291329	0.895164	-0.668839	0.102215	0.703254	-0.381787	0.296812	0.775704	-1.43717	0.0041021	0.0523128	-1.0784	0.00771293	0.0685135	AT4G14090.1	UDP-Glycosyltransferase superfamily protein	Q0WW21	UDP-glycosyltransferase 75C1 OS=Arabidopsis thaliana GN=UGT75C1 PE=2 SV=2	2.01027	1.59977	1.68505	3.76292	2.83602	2.72266	5.10714	4.88455	1.98325	7.03688	7.38033	3.40989	11.9418	5.01206	3.9274	12.704	7.03849	5.84055
Potri.004G084000	-0.180485			-0.551443	0.0464901	0.592676	-0.18306	0.308383	0.902667	-0.444613	0.00761814	0.247824	-0.464646	0.0141931	0.25077	-0.683166	0.0042718	0.0539477	-0.539933	0.011825	0.0911441	AT1G66150.1	transmembrane kinase 1	P43298	Probable receptor protein kinase TMK1 OS=Arabidopsis thaliana GN=TMK1 PE=2 SV=1	54.5657	35.1716	37.8994	47.3733	43.3969	39.4119	12.2855	9.79037	8.45277	11.6522	8.94395	7.98484	9.40384	6.00061	5.8958	9.39129	6.29469	6.30694
Potri.004G084700	-0.202751			-0.101925	0.842165	0.974488	0.519383	0.13126	0.769429	0.0788141	0.823127	0.987697	0.790453	0.00128914	0.0624242	-0.196964	0.5079	0.805084	-0.136433	0.692582	0.881879	AT4G35540.1	POLLEN-EXPRESSED TRANSCRIPTION FACTOR 2		NA	2.76354	2.15972	3.13438	3.6977	4.99326	5.43291	7.71901	8.51648	7.80426	4.57155	6.77617	9.12538	6.70032	6.31445	5.48942	7.96176	6.43345	6.48099
Potri.004G085000	-0.0747589			-1.35858	0.00195129	0.266026	-0.356936	0.217056	0.854388	-0.534068	0.0866022	0.667287	-1.23266	0.00235356	0.0930952	0.912537	0.0653503	0.300524	0.866776	0.0407273	0.203985	AT5G37540.1	Eukaryotic aspartyl protease family protein	Q766C2	Aspartic proteinase nepenthesin-2 OS=Nepenthes gracilis GN=nep2 PE=1 SV=1	64.9865	27.3284	20.4213	17.2753	14.8335	11.9366	4.20537	2.71027	3.01169	5.20351	1.7094	2.72542	1.57382	3.17848	3.04822	1.23734	1.89926	2.38123
Potri.004G085300	0.493972			0.406875	0.229129	0.797474	0.174701	0.346138	0.918684	0.00692777	0.97566	0.999399	0.121701	0.553235	0.903228	0.591176	0.00327389	0.0453078	0.540943	0.0015513	0.0221994	AT2G36620.1	ribosomal protein L24	O65743	60S ribosomal protein L24 OS=Cicer arietinum GN=RPL24 PE=2 SV=1	43.1912	69.216	35.5773	33.6799	42.8231	32.6294	25.6986	24.0533	27.1813	28.2424	32.9225	28.6822	23.5765	34.6839	37.9346	24.7056	34.5403	38.1141
Potri.004G086500	0.165507			-0.39286	0.511355	0.90288	-0.415841	0.0716625	0.656062	-0.390903	0.0693185	0.629661	-0.884733	0.00106533	0.0551356	-0.139846	0.637874	0.876954	-0.019958	0.952634	0.986252	AT2G38540.1	lipid transfer protein 1	Q43129	Non-specific lipid-transfer protein OS=Gossypium hirsutum PE=2 SV=1	600.483	502.738	345.348	401.338	297.102	299.123	107.754	66.5787	92.4749	144.571	69.1132	88.0531	102.259	96.8816	91.1366	72.4748	80.3588	65.5155
Potri.004G086700	0.40496			0.341208	0.350177	0.852363	0.386592	0.232513	0.865196	-0.494609	0.103484	0.705515	1.07181	0.000154473	0.0145709	0.0745206	0.805384	0.94553	-0.0908439	0.76511	0.9178	AT5G37690.1	SGNH hydrolase-type esterase superfamily protein	Q9FHQ1	GDSL esterase/lipase At5g37690 OS=Arabidopsis thaliana GN=At5g37690 PE=2 SV=1	3.48444	4.57838	3.83159	3.61446	5.27259	4.17083	4.88669	3.84424	3.1311	2.15504	4.94984	4.11679	4.8356	5.29266	5.15231	4.98517	5.48502	3.83725
Potri.004G088600	0.141871			0.287131	0.42316	0.878421	0.633035	0.00264898	0.154959	0.862516	0.00213619	0.117602	0.494104	0.132819	0.618809	1.02892	0.00547508	0.0641899	1.17333	0.00525188	0.0523895	AT3G03380.1	DegP protease 7	Q8RY22	Protease Do-like 7 OS=Arabidopsis thaliana GN=DEGP7 PE=2 SV=1	5.5692	5.53005	8.21944	4.28801	5.8599	7.24993	7.61458	9.52635	16.681	7.26461	6.8395	13.7232	7.11613	14.0785	15.405	6.28554	12.5218	12.9171
Potri.004G088700	0.37907		ptc-miR1444b(5)	0.849339	0.0719193	0.655159	1.41864	1.4283e-06	0.000769453	1.16013	0.000153658	0.0186018	0.814002	0.00998756	0.206109	1.45866	3.7974e-05	0.00165554	1.48447	3.39287e-06	0.000182792	AT3G03380.1	DegP protease 7	Q8RY22	Protease Do-like 7 OS=Arabidopsis thaliana GN=DEGP7 PE=2 SV=1	1.9284	2.52305	4.7553	1.60674	3.54932	4.90395	3.54594	5.38131	9.59375	3.86009	4.78634	8.84551	3.46805	7.76869	11.6344	3.14312	7.78254	8.10901
Potri.004G091000	-0.152147		ptc-miR1444b(5)	-0.642629	0.0457578	0.590622	0.246466	0.35806	0.922042	0.21328	0.42405	0.927752	0.206108	0.28561	0.769462	0.334031	0.171795	0.503314	0.627787	0.00129598	0.0194102	AT5G37830.1	oxoprolinase 1	Q9FIZ7	5-oxoprolinase OS=Arabidopsis thaliana GN=OXP1 PE=2 SV=1	7.72652	3.84397	6.18707	4.96391	4.94719	6.6452	7.72227	7.41652	9.88501	7.86031	7.59502	10.6054	8.21282	8.65894	12.3834	8.18031	11.1256	13.8961
Potri.004G091100	0.313123			0.223387	0.34532	0.850172	0.041208	0.856041	0.988617	0.383932	0.0113572	0.299292	0.0959261	0.728053	0.951547	0.827173	7.75153e-05	0.00287276	0.839532	3.87458e-06	0.000202934	AT1G23170.2	transmembrane protein (Protein of unknown function DUF2359%2C transmembrane)		NA	15.9748	19.9976	15.1587	15.3016	17.0017	14.1661	16.9134	19.8235	23.5063	20.45	20.9115	22.9408	17.3175	28.6086	33.7772	16.8501	28.2843	33.1286
Potri.004G091300	0.0763193			0.620812	0.475332	NA	1.28097	0.113041	NA	1.49531	0.0716602	0.633845	0.0374902	0.965703	0.996312	2.17505	5.31401e-05	0.00214378	2.89061	1.85723e-14	1.81217e-11	AT5G40010.1	AAA-ATPase 1	Q54DY9	Probable mitochondrial chaperone BCS1-B OS=Dictyostelium discoideum GN=bcsl1b PE=3 SV=1	0.31621	0.421435	0.577062	0.308968	0.708559	0.768334	2.78104	3.13426	10.943	9.68631	5.63849	14.307	2.80834	8.00186	18.0182	2.31695	12.5748	20.8181
Potri.004G092100	-0.353733			0.616645	0.144778	0.733585	-0.0621348	0.632486	0.971244	-0.103655	0.599562	0.963374	-0.126402	0.420208	0.846386	-0.582127	0.0032354	0.0449378	-0.892851	2.26037e-09	3.81727e-07	AT1G66670.1	CLP protease proteolytic subunit 3	Q9SXJ6	ATP-dependent Clp protease proteolytic subunit 3, chloroplastic OS=Arabidopsis thaliana GN=CLPP3 PE=1 SV=1	32.5416	42.3953	58.0014	75.4447	72.5968	70.4213	90.0142	93.9784	76.4298	99.6541	101.414	81.7989	111.322	83.4578	67.211	142.191	79.7912	76.1274
[truncated: 2,246 more rows]
