# Supplementary material for: Overexpression of plasma membrane SUT1 in poplar alters lateral sucrose partitioning in stem and promotes leaf necrosis
Source: Plant Direct. 2025 Mar 12;9(3):e70023. doi: 10.1002/pld3.70023 (PMC11897725; doi:10.1002/pld3.70023)
Supplement: Supplementary file 4 — Dataset S2. List of differentially expressed miRNAs based on sRNA‐Seq. [file PLD3-9-e70023-s001.xlsx]

## Sheet: Dataset2
Supplemental Dataset 2. List of differentially expressed miRNAs based on sRNA-Seq. miRNA cluster, annotation, genomic locus, abundance (TPM), and statistical significance (log-transformed fold-change [FC], P value and Q value) between WT and transgenics are provided.
Cluster	Annotation	Locus	SUT1-OE8/WT			SUT1-OE12/WT			TPM (transcripts per million reads)
			log(FC)	P	Q	log(FC)	P	Q	WT_1	WT_2	WT_3	OE8_1	OE8_2	OE8_3	OE12_1	OE12_2	OE12_3
Cluster_249992	ptc-miR1444b	Chr10:12165248-12165921	2.71625	3.09003e-06	0.000159324	2.55001	5.02252e-06	0.000147505	910.858	834.415	318.649	8587.35	5124.08	7721.9	4022.11	4388.78	7934.13
Cluster_231525	ptc-miR398c	Chr09:6762983-6764957	3.55436	1.43831e-08	1.52554e-06	3.67795	3.40972e-08	6.00834e-06	2644.59	1319.86	939.151	59507.5	15194.4	54981.5	74477.3	11605.5	51802.4
Cluster_263511	ptc-miR397a	Chr11:3506492-3507086	3.46847	1.47936e-08	1.52554e-06	3.49456	1.65162e-07	1.45518e-05	27.1541	24.3067	11.2818	624.178	188.282	612.038	683.562	112.824	701.516
Cluster_73262	ptc-miR408-3p	Chr02:14788134-14788791	2.91883	1.82911e-06	0.000125746	3.26451	5.64519e-07	3.31584e-05	221.578	109.728	68.6939	2150.26	909.089	2407.05	3614.08	746.11	2914.37
Cluster_245581	ptc-miR169ac	Chr10:7869032-7869203	2.48576	0.000105963	0.003122	2.08331	0.000376477	0.00737109	4.12743	1.56258	1.00283	16.7702	34.3564	17.2317	11.3235	12.8509	13.6175
Cluster_213940	ptc-miR1444a	Chr08:9452777-9453709	2.67889	1.20778e-05	0.000498189	2.74873	1.45443e-06	5.12577e-05	130.34	73.0938	57.9135	1242.83	361.421	1274.11	1174.62	376.079	940.036
Cluster_344286	ptc-miR169q	Chr15:12189134-12189292	1.85833	0.000410087	0.0105722	1.81004	0.000333054	0.00733601	21.0716	19.0981	20.558	90.1908	70.069	112.941	120.407	41.9545	90.4289
Cluster_37399	ptc-miR169i	Chr01:32743784-32743809	1.83976	0.00195475	0.0447948	1.55287	0.00418078	0.0491136	3.04126	1.7362	4.26203	13.0889	12.8837	18.0622	7.549	9.82719	13.6175
Cluster_395061	NA	Chr18:16367249-16367513	1.6989	0.00505899	0.0827285	1.98303	0.00119326	0.0191151	16.5097	4.34049	7.01981	39.0622	42.2674	42.768	71.7155	27.9697	50.6402
